# Supplementary material for: Genome-Wide microRNA Binding Site Variation between Extinct Wild Aurochs and Modern Cattle Identifies Candidate microRNA-Regulated Domestication Genes
Source: Front Genet. 2017 Jan 31;8:3. doi: 10.3389/fgene.2017.00003 (PMC5281612; doi:10.3389/fgene.2017.00003)
Supplement: Supplementary file 2 [file Data_Sheet_2.XLSX]

## Sheet: targets_SSr_Results_All_gene
Gene ID (Esembl)	gene name	polymorphic sites	common sites	polymorphic score (sum)	miRNA targeting polymorphic site	Ssr	Event
ENSBTAG00000007194	GUCA2B	5	1	-1.04	bta-miR-541:bta-miR-2433:bta-miR-1777a:bta-miR-2454:bta-miR-2327	-5.2	Loss:5
ENSBTAG00000032995	LELP1	9	9	-1.663	bta-miR-2898:bta-let-7g:bta-let-7i:bta-miR-98:bta-let-7e:bta-let-7d:bta-let-7c:bta-let-7b:bta-let-7a	-1.663	Gain:9
ENSBTAG00000007117	CTC1	10	13	-2.015	bta-miR-16b:bta-miR-16a:bta-miR-497:bta-miR-2334:bta-miR-424:bta-miR-107:bta-miR-15a:bta-miR-15b:bta-miR-103:bta-miR-195	-1.55	Loss:10
ENSBTAG00000008906	PCP2	7	5	-1.09	bta-miR-17-5p:bta-miR-93:bta-miR-20b:bta-miR-2284p:bta-miR-20a:bta-miR-106:bta-miR-106b	-1.526	Loss:7
ENSBTAG00000037687	GPR111	14	29	-2.594	bta-miR-2284w:bta-miR-29c:bta-miR-29b:bta-miR-29d:bta-miR-2294:bta-miR-328:bta-miR-2300b-3p:bta-miR-2284r:bta-miR-664:bta-miR-940:bta-miR-2318:bta-miR-2428:bta-miR-2300b-3p:bta-miR-31	-1.25228	Increase:2 Decrease:3 Gain:4 Loss:5
ENSBTAG00000038650	MS4A7	13	23	-2.046	bta-miR-17-5p:bta-miR-2284p:bta-miR-221:bta-miR-222:bta-miR-93:bta-miR-20b:bta-miR-433:bta-miR-20a:bta-miR-302d:bta-miR-106:bta-miR-302b:bta-miR-302c:bta-miR-106b	-1.15643	Loss:13
ENSBTAG00000044027	ITGBL1	5	5	-1.081	bta-miR-369-5p:bta-miR-192:bta-miR-631:bta-miR-215:bta-miR-2323	-1.081	Gain:4 Loss:1
ENSBTAG00000012721	HOGA1	9	17	-1.997	bta-let-7g:bta-let-7i:bta-miR-98:bta-miR-2415:bta-let-7e:bta-let-7d:bta-let-7c:bta-let-7b:bta-let-7a	-1.05724	Gain:9
ENSBTAG00000003898	HMGCS2	13	33	-2.297	bta-miR-301b:bta-miR-301a:bta-miR-2375:bta-miR-454:bta-miR-152:bta-miR-148b:bta-miR-148a:bta-miR-130a:bta-miR-130b:bta-miR-2317:bta-miR-2329-3p:bta-miR-199a-5p:bta-miR-199b	-0.904879	Increase:2 Gain:11
ENSBTAG00000016667	ZBTB46	2	1	-0.449	bta-miR-2309:bta-miR-2368	-0.898	Gain:2
ENSBTAG00000017851	RXRA	6	8	-1.133	bta-miR-1777b:bta-miR-2881:bta-miR-744:bta-miR-2900	-0.84975	Gain:4
ENSBTAG00000032880	PRM2	4	5	-0.938	bta-miR-1271:bta-miR-96:bta-miR-2896:bta-miR-182	-0.7504	Gain:4
ENSBTAG00000026886	MP68	3	3	-0.74	bta-miR-2443:bta-miR-2388:bta-miR-484	-0.74	Gain:3
ENSBTAG00000014149	LCN2	6	13	-1.478	bta-miR-9:bta-miR-2891:bta-miR-2374:bta-miR-2385-5p:bta-miR-2412:bta-miR-1584	-0.682154	Loss:6
ENSBTAG00000010645	HLA-DRA	9	25	-1.878	bta-miR-376a:bta-miR-1839:bta-miR-376b:bta-miR-376d:bta-miR-2469:bta-miR-124b:bta-miR-2384:bta-miR-502a:bta-miR-1835	-0.67608	Gain:5 Loss:4
ENSBTAG00000013492	PRKAG3	23	88	-2.522	bta-miR-429:bta-miR-2285b:bta-miR-200c:bta-miR-200b:bta-miR-491:bta-miR-2888:bta-miR-873:bta-miR-2383:bta-miR-764:bta-miR-369-3p:bta-miR-2442:bta-miR-2302:bta-miR-345-5p:bta-miR-2311:bta-miR-2309:bta-miR-2329-3p:bta-miR-542-5p:bta-miR-2917:bta-miR-141:bta-miR-2330:bta-miR-200a:bta-miR-1343:bta-miR-2397	-0.659159	Increase:6 Decrease:1 Gain:6 Loss:10
ENSBTAG00000012177	SNRPD2	2	2	-0.64	bta-miR-26a:bta-miR-26b	-0.64	Gain:2
ENSBTAG00000008176	KCNRG	11	32	-1.86	bta-miR-214:bta-miR-16b:bta-miR-16a:bta-miR-2397:bta-miR-497:bta-miR-424:bta-miR-761:bta-miR-15a:bta-miR-15b:bta-miR-195:bta-miR-2442	-0.639375	Gain:1 Loss:10
ENSBTAG00000000986	USH1C	9	29	-1.804	bta-miR-2406:bta-miR-877:bta-miR-449d:bta-miR-2450a:bta-miR-2381:bta-miR-2360:bta-miR-2347:bta-miR-2449:bta-miR-2379	-0.559862	Increase:1 Gain:6 Loss:2
ENSBTAG00000012815	CLEC12A	4	6	-0.755	bta-miR-545:bta-miR-2405:bta-miR-505:bta-miR-2287	-0.503333	Loss:4
ENSBTAG00000030932	LOC508347	16	70	-2.035	bta-miR-181a:bta-miR-92b:bta-miR-181c:bta-miR-181b:bta-miR-448:bta-miR-181d:bta-miR-92a:bta-miR-153:bta-miR-25:bta-miR-92:bta-miR-32:bta-miR-301b:bta-miR-301a:bta-miR-454:bta-miR-130a:bta-miR-130b	-0.465143	Gain:5 Loss:11
ENSBTAG00000046406	R3HDM4	10	62	-2.832	bta-miR-2360:bta-miR-2449:bta-miR-2450a:bta-miR-2407:bta-miR-2881:bta-miR-2900:bta-miR-2327:bta-miR-1777b:bta-miR-1777a:bta-miR-2433	-0.456774	Increase:4 Decrease:1 Gain:3 Loss:2
ENSBTAG00000003941	AP1AR	16	124	-3.44	bta-miR-141:bta-miR-200a:bta-miR-2285a:bta-miR-2311:bta-miR-2352:bta-miR-99b:bta-miR-99a:bta-miR-2284r:bta-miR-2284s:bta-miR-2300b-3p:bta-miR-2397:bta-miR-100:bta-miR-181a:bta-miR-181c:bta-miR-181b:bta-miR-181d	-0.443871	Increase:4 Decrease:2 Gain:7 Loss:3
ENSBTAG00000010990	LHX2	8	47	-2.35	bta-miR-2438:bta-miR-2454:bta-miR-2327:bta-miR-1777a:bta-miR-2433:bta-miR-2900:bta-miR-1777b:bta-miR-2881	-0.4	Decrease:3 Gain:3 Loss:2
ENSBTAG00000048173	CXHXorf69	12	90	-2.689	bta-miR-301b:bta-miR-301a:bta-miR-19a:bta-miR-19b:bta-miR-454:bta-miR-152:bta-miR-148b:bta-miR-148a:bta-miR-130a:bta-miR-130b:bta-miR-2333:bta-miR-3604	-0.358533	Gain:2 Loss:10
ENSBTAG00000032997	LOR	6	23	-1.36	bta-miR-2898:bta-miR-92b:bta-miR-92a:bta-miR-25:bta-miR-92:bta-miR-32	-0.354783	Loss:6
ENSBTAG00000017468	NUCB2	3	7	-0.819	bta-miR-379:bta-miR-2898:bta-miR-193a	-0.351	Gain:2 Loss:1
ENSBTAG00000014784	LOC514296	3	4	-0.439	bta-miR-2374:bta-miR-2412:bta-miR-1584	-0.32925	Gain:3
ENSBTAG00000031962	RAB20	2	3	-0.478	bta-miR-2890:bta-miR-2889	-0.318667	Gain:2
ENSBTAG00000021987	GPX5	11	70	-1.898	bta-miR-2461-5p:bta-miR-2319b:bta-miR-677:bta-miR-449d:bta-miR-26c:bta-miR-33a:bta-miR-2294:bta-miR-33b:bta-miR-18b:bta-miR-18a:bta-miR-217	-0.298257	Increase:1 Gain:8 Loss:2
ENSBTAG00000021456	MUS81	11	52	-1.4	bta-miR-376c:bta-miR-16b:bta-miR-16a:bta-miR-497:bta-miR-759:bta-miR-424:bta-miR-2461-3p:bta-miR-107:bta-miR-15a:bta-miR-15b:bta-miR-195	-0.296154	Gain:10 Loss:1
ENSBTAG00000005963	MAT1A	19	163	-2.512	bta-miR-2388:bta-miR-2406:bta-miR-2427:bta-miR-2450b:bta-miR-194:bta-miR-2888:bta-miR-2327:bta-miR-491:bta-miR-152:bta-miR-148b:bta-miR-1777a:bta-miR-148a:bta-miR-2454:bta-miR-2433:bta-miR-2416:bta-miR-1434:bta-miR-2459:bta-miR-495:bta-miR-423-3p	-0.29281	Increase:1 Decrease:11 Gain:2 Loss:5
ENSBTAG00000034366	RGS2	9	11	-0.345	bta-miR-488:bta-miR-2284p:bta-miR-2284d:bta-miR-2284c:bta-miR-2284n:bta-miR-2284m:bta-miR-2284j:bta-miR-2284k:bta-miR-2284v	-0.282273	Gain:7 Loss:2
ENSBTAG00000010103	TRIM9	7	58	-2.308	bta-miR-34c:bta-miR-34b:bta-miR-34a:bta-miR-449b:bta-miR-449c:bta-miR-449a:bta-miR-2416	-0.278552	Gain:7
ENSBTAG00000031824	RBM19	9	52	-1.57	bta-miR-29c:bta-miR-29b:bta-miR-2887:bta-miR-29d:bta-miR-2425:bta-miR-139:bta-miR-2287:bta-miR-767:bta-miR-660	-0.271731	Gain:1 Loss:8
ENSBTAG00000002655	ZWINT	6	39	-1.648	bta-miR-2327:bta-miR-2900:bta-miR-1777a:bta-miR-1777b:bta-miR-2433:bta-miR-2881	-0.253538	Gain:6
ENSBTAG00000021836	TCEA2	4	21	-1.326	bta-miR-423-5p:bta-miR-2422:bta-miR-2284r:bta-miR-2284s	-0.252571	Gain:2 Loss:2
ENSBTAG00000037815	HBE1	1	1	-0.245	bta-miR-677	-0.245	Loss:1
ENSBTAG00000009401	MTRR	1	0	-0.242	bta-miR-2284q	-0.242	Loss:1
ENSBTAG00000038716	SKI	4	18	-1.064	bta-miR-2899:bta-miR-2327:bta-miR-1777a:bta-miR-2433	-0.236444	Gain:3 Loss:1
ENSBTAG00000008771	MYEF2	1	1	-0.236	bta-miR-1721	-0.236	Loss:1
ENSBTAG00000019203	S100A4	4	8	-0.472	bta-miR-2299-5p:bta-miR-2465:bta-miR-1940:bta-miR-2893	-0.236	Gain:2 Loss:2
ENSBTAG00000004136	NFE2L3	7	37	-1.239	bta-miR-2284d:bta-miR-2284c:bta-miR-2284n:bta-miR-2284m:bta-miR-2284j:bta-miR-2284k:bta-miR-2284v	-0.234405	Loss:7
ENSBTAG00000012499	RPGRIP1L	4	24	-1.368	bta-miR-302d:bta-miR-302b:bta-miR-302c:bta-miR-302a	-0.228	Loss:4
ENSBTAG00000039815	ZBTB6	6	33	-1.212	bta-miR-196a:bta-miR-1839:bta-miR-196b:bta-miR-379:bta-miR-141:bta-miR-200a	-0.220364	Gain:2 Loss:4
ENSBTAG00000005688	MRPS2	6	36	-1.305	bta-miR-202:bta-miR-2882:bta-miR-326:bta-miR-2447:bta-miR-2413:bta-miR-2290	-0.2175	Increase:1 Gain:4 Loss:1
ENSBTAG00000017388	CCDC23	7	19	-0.59	bta-miR-2284d:bta-miR-2284c:bta-miR-2284n:bta-miR-2284m:bta-miR-2284j:bta-miR-2284k:bta-miR-2284v	-0.217368	Loss:7
ENSBTAG00000015547	SLC26A3	9	57	-1.361	bta-miR-2390:bta-miR-592:bta-miR-2891:bta-miR-2470:bta-miR-599:bta-miR-2423:bta-miR-2444:bta-miR-2345:bta-miR-2361	-0.214895	Loss:9
ENSBTAG00000004502	CLUAP1	10	66	-1.357	bta-miR-483:bta-miR-320:bta-miR-499:bta-miR-17-5p:bta-miR-93:bta-miR-20b:bta-miR-106b:bta-miR-20a:bta-miR-106:bta-miR-2386	-0.205606	Decrease:2 Gain:7 Loss:1
ENSBTAG00000004875	NAA60	7	48	-1.381	bta-miR-138:bta-miR-2306:bta-miR-2900:bta-miR-1777b:bta-miR-2426:bta-miR-2881:bta-miR-671	-0.201396	Gain:5 Loss:2
ENSBTAG00000009198	ASB9	5	24	-0.956	bta-miR-181a:bta-miR-181c:bta-miR-181b:bta-miR-181d:bta-miR-543	-0.199167	Decrease:1 Loss:4
ENSBTAG00000008321	RNF8	6	26	-0.857	bta-miR-292:bta-miR-148b:bta-miR-152:bta-miR-148a:bta-miR-3431:bta-miR-1388-3p	-0.197769	Gain:5 Loss:1
ENSBTAG00000017685	JUP	6	70	-2.295	bta-miR-2450a:bta-miR-2360:bta-miR-2449:bta-miR-2407:bta-miR-2881:bta-miR-2900	-0.196714	Decrease:3 Gain:3
ENSBTAG00000031890	DOCK1	8	33	-0.81	bta-let-7g:bta-let-7i:bta-miR-98:bta-let-7e:bta-let-7d:bta-let-7c:bta-let-7b:bta-let-7a	-0.196364	Gain:8
ENSBTAG00000039787	CSN3	4	15	-0.725	bta-miR-2301:bta-miR-1603:bta-miR-2337:bta-miR-2312	-0.193333	Gain:1 Loss:3
ENSBTAG00000008726	NCS1	6	33	-1.055	bta-miR-2442:bta-miR-2397:bta-miR-2443:bta-miR-2360:bta-miR-2449:bta-miR-2467	-0.191818	Increase:1 Gain:3 Loss:2
ENSBTAG00000020067	LLGL2	5	16	-0.609	bta-miR-2425:bta-miR-2308:bta-miR-320b:bta-miR-27a-5p:bta-miR-2330	-0.190312	Decrease:1 Gain:4
ENSBTAG00000009363	GINS3	11	98	-1.692	bta-miR-16b:bta-miR-16a:bta-miR-3601:bta-miR-497:bta-miR-424:bta-miR-15a:bta-miR-15b:bta-miR-195:bta-miR-761:bta-miR-2334:bta-miR-214	-0.189918	Increase:3 Gain:8
ENSBTAG00000005985	CBLN2	11	95	-1.614	bta-miR-2417:bta-miR-2893:bta-miR-2295:bta-miR-1940:bta-miR-2468:bta-miR-2355:bta-miR-1388-3p:bta-miR-2316:bta-miR-23b-5p:bta-miR-1468:bta-miR-763	-0.186884	Increase:2 Gain:5 Loss:4
ENSBTAG00000006136	CDA	8	44	-1.009	bta-miR-2450a:bta-miR-2360:bta-miR-2449:bta-miR-2299-3p:bta-miR-2428:bta-miR-206:bta-miR-2477:bta-miR-1	-0.183455	Increase:3 Gain:2 Loss:3
ENSBTAG00000012106	ADCK1	7	43	-1.106	bta-miR-2882:bta-miR-31:bta-miR-302d:bta-miR-302b:bta-miR-302c:bta-miR-2445:bta-miR-302a	-0.180047	Gain:5 Loss:2
ENSBTAG00000025242	C19H17orf78	8	76	-1.657	bta-miR-212:bta-miR-214:bta-miR-182:bta-miR-31:bta-miR-2473:bta-miR-432:bta-miR-761:bta-miR-2300b-3p	-0.174421	Loss:8
ENSBTAG00000012601	TEKT4	1	1	-0.167	bta-miR-541	-0.167	Loss:1
ENSBTAG00000004114	MAP3K11	7	76	-1.719	bta-miR-2385-5p:bta-miR-2360:bta-miR-2449:bta-miR-2459:bta-miR-2881:bta-miR-2900:bta-miR-1777b	-0.158329	Increase:1 Decrease:2 Gain:3 Loss:1
ENSBTAG00000002657	NKIRAS2	6	62	-1.635	bta-miR-2442:bta-miR-125b:bta-miR-125a:bta-miR-670:bta-miR-562:bta-miR-2286	-0.158226	Gain:2 Loss:4
ENSBTAG00000003955	MYO7A	7	41	-0.918	bta-miR-2303:bta-miR-664:bta-miR-940:bta-miR-1287:bta-miR-2392:bta-miR-2417:bta-miR-2428	-0.156732	Gain:6 Loss:1
ENSBTAG00000017611		6	33	-0.859	bta-miR-2308:bta-miR-27a-5p:bta-miR-135b:bta-miR-190b:bta-miR-190a:bta-miR-135a	-0.156182	Gain:4 Loss:2
ENSBTAG00000037640	PID1	11	145	-2.032	bta-miR-212:bta-miR-3602:bta-miR-2331:bta-miR-2333:bta-miR-2475:bta-miR-2395:bta-miR-2434:bta-miR-208b:bta-miR-208a:bta-miR-2901:bta-miR-499	-0.154152	Gain:4 Loss:7
ENSBTAG00000045785	TOM1	7	56	-1.219	bta-miR-2327:bta-miR-1777b:bta-miR-1777a:bta-miR-2284h:bta-miR-2433:bta-miR-541:bta-miR-615	-0.152375	Increase:1 Decrease:1 Loss:5
ENSBTAG00000011249	MOB2	6	37	-0.937	bta-miR-2327:bta-miR-1777a:bta-miR-2433:bta-miR-2900:bta-miR-1777b:bta-miR-2881	-0.151946	Increase:3 Gain:3
ENSBTAG00000012199	IMP3	4	26	-0.986	bta-miR-29c:bta-miR-29b:bta-miR-29d:bta-miR-2419	-0.151692	Loss:4
ENSBTAG00000033603	IP6K3	10	102	-1.534	bta-miR-2432:bta-miR-1388-3p:bta-miR-2471:bta-miR-17-3p:bta-miR-1301:bta-miR-425-3p:bta-miR-33b:bta-miR-2290:bta-miR-33a:bta-miR-2403	-0.150392	Gain:7 Loss:3
ENSBTAG00000015513	DOCK5	7	46	-0.983	bta-miR-664:bta-miR-2381:bta-miR-2294:bpr-miR-940:bta-miR-940:bta-miR-1287:bta-miR-485	-0.149587	Increase:1 Gain:1 Loss:5
ENSBTAG00000008143	STK17A	4	17	-0.634	bta-miR-2486:bta-miR-2286:bta-miR-448:bta-miR-153	-0.149176	Gain:2 Loss:2
ENSBTAG00000019911	CCDC56	4	18	-0.669	bta-miR-224:bta-miR-761:bta-miR-214:bta-miR-338	-0.148667	Gain:3 Loss:1
ENSBTAG00000009702	MYH8	2	6	-0.445	bta-miR-545:bta-miR-421	-0.148333	Gain:2
ENSBTAG00000013159	PHF11	6	52	-1.263	bta-miR-2890:bta-miR-2889:bta-miR-2327:bta-miR-1777a:bta-miR-2454:bta-miR-2433	-0.145731	Gain:4 Loss:2
ENSBTAG00000044068	LOC784924	4	11	-0.398	bta-miR-2284g:bta-miR-2284u:bta-miR-2284b:bta-miR-2284a	-0.144727	Gain:4
ENSBTAG00000011872	EML3	6	22	-0.525	bta-miR-2308:bta-miR-664:bta-miR-940:bta-miR-1584:bta-miR-2412:bta-miR-2374	-0.143182	Gain:5 Loss:1
ENSBTAG00000016218	PTGES2	5	37	-1.034	bta-miR-378:bta-miR-193a:bta-miR-2308:bta-miR-2330:bta-miR-27a-5p	-0.13973	Gain:3 Loss:2
ENSBTAG00000010692	SND1	6	43	-0.982	bta-miR-2360:bta-miR-2302:bta-miR-2449:bta-miR-2410:bta-miR-2455:bta-miR-2896	-0.137023	Gain:3 Loss:3
ENSBTAG00000011924	CCDC42B	3	14	-0.634	bta-miR-2392:bta-miR-2378:bta-miR-669	-0.135857	Increase:2 Loss:1
ENSBTAG00000009915	AP2A2	4	26	-0.876	bta-miR-2892:bta-miR-2881:bta-miR-744:bta-miR-2900	-0.134769	Gain:3 Loss:1
ENSBTAG00000007101	F3	9	75	-1.115	bta-miR-27b:bta-miR-142:bta-miR-152:bta-miR-27a-3p:bta-miR-2313:bta-miR-148a:bta-miR-107:bta-miR-148b:bta-miR-128	-0.1338	Gain:9
ENSBTAG00000005425	GATA4	12	129	-1.427	bta-miR-34c:bta-miR-34b:bta-miR-34a:bta-miR-449b:bta-miR-449c:bta-miR-449a:bta-miR-2450a:bta-miR-2467:bta-miR-122:bta-miR-2382:bta-miR-542-5p:bta-miR-2343	-0.132744	Increase:1 Decrease:2 Gain:3 Loss:6
ENSBTAG00000014536	SFXN1	6	36	-0.766	bta-miR-2390:bta-miR-592:bta-miR-599:bta-miR-2444:bta-miR-2345:bta-miR-2361	-0.127667	Loss:6
ENSBTAG00000007118	SMURF1	3	16	-0.676	bta-miR-631:bta-miR-2379:bta-miR-2323	-0.12675	Gain:3
ENSBTAG00000004284	UFD1L	9	69	-0.957	bta-miR-34c:bta-miR-34b:bta-miR-34a:bta-miR-449b:bta-miR-449c:bta-miR-449a:bta-miR-376a:bta-miR-376b:bta-miR-376d	-0.124826	Gain:9
ENSBTAG00000008342	TMPRSS13	5	25	-0.618	bta-miR-677:bta-miR-2329-3p:bta-miR-2317:bta-miR-143:bta-miR-2364	-0.1236	Loss:5
ENSBTAG00000003094	SART1	9	91	-1.248	bta-miR-2443:bta-miR-2467:bta-miR-34c:bta-miR-34b:bta-miR-34a:bta-miR-449b:bta-miR-449c:bta-miR-449a:bta-miR-2450a	-0.123429	Decrease:7 Loss:2
ENSBTAG00000014610	GPAA1	1	2	-0.245	bta-miR-491	-0.1225	Gain:1
ENSBTAG00000017826	SCLY	1	4	-0.478	bta-miR-744	-0.1195	Gain:1
ENSBTAG00000012925	NCAPH	4	21	-0.603	bta-miR-1388-3p:bta-miR-873:bta-miR-2300b-3p:bta-miR-331	-0.114857	Gain:2 Loss:2
ENSBTAG00000037489	CRCP	7	51	-0.835	bta-miR-22-5p:bta-miR-2487:bta-miR-206:bta-miR-490:bta-miR-1:bta-miR-18a:bta-miR-18b	-0.114608	Gain:6 Loss:1
ENSBTAG00000006464	GGA1	8	73	-1.045	bta-miR-16b:bta-miR-16a:bta-miR-497:bta-miR-424:bta-miR-15a:bta-miR-15b:bta-miR-195:bta-miR-2306	-0.114521	Increase:1 Loss:7
ENSBTAG00000013928	WFDC2	3	8	-0.303	bta-miR-2410:bta-miR-763:bta-miR-2428	-0.113625	Gain:2 Loss:1
ENSBTAG00000000406	GPATCH4	5	22	-0.493	bta-miR-761:bta-miR-759:bta-miR-2334:bta-miR-2461-3p:bta-miR-214	-0.112045	Loss:5
ENSBTAG00000006901	NIPSNAP3A	5	50	-1.116	bta-miR-487b:bta-miR-376a:bta-miR-487a:bta-miR-376b:bta-miR-376d	-0.1116	Gain:4 Loss:1
ENSBTAG00000013114	ZMYND8	10	114	-1.272	bta-miR-339b:bta-miR-2367:bta-miR-339:bta-miR-129:bta-miR-129-5p:bta-miR-2405:bta-miR-1225-3p:bta-miR-2342:bta-miR-2437:bta-miR-2301	-0.111579	Increase:1 Decrease:2 Gain:4 Loss:3
ENSBTAG00000020749	AAED1	3	12	-0.443	bta-miR-664:bta-miR-940:bta-miR-449d	-0.11075	Gain:3
ENSBTAG00000003589	COMMD3	5	20	-0.441	bta-miR-369-3p:bta-miR-200c:bta-miR-200b:bta-miR-429:bta-miR-2383	-0.11025	Decrease:3 Gain:1 Loss:1
ENSBTAG00000001752	FUCA2	2	6	-0.328	bta-miR-218:bta-miR-2452	-0.109333	Gain:1 Loss:1
ENSBTAG00000003938	FNDC1	4	22	-0.591	bta-miR-542-5p:bta-miR-761:bta-miR-2324:bta-miR-214	-0.107455	Gain:3 Loss:1
ENSBTAG00000013988	BID	5	31	-0.666	bta-miR-2329-3p:bta-miR-2317:bta-miR-2461-5p:bta-miR-2319b:bta-miR-2364	-0.107419	Decrease:1 Loss:4
ENSBTAG00000022580	FAM212B	3	29	-1.024	bta-miR-107:bta-miR-103:bta-miR-2885	-0.105931	Gain:1 Loss:2
ENSBTAG00000019096	UQCRC1	2	8	-0.423	bta-miR-2466-3p:bta-miR-2890	-0.10575	Gain:1 Loss:1
ENSBTAG00000000973	KCNJ15	5	43	-0.9	bta-miR-2448:bta-miR-453:bta-miR-2420:bta-miR-2307:bta-miR-2325b	-0.104651	Increase:1 Gain:4
ENSBTAG00000021050	ECEL1	5	48	-0.993	bta-miR-2305:bta-miR-2436-5p:bta-miR-2327:bta-miR-1777a:bta-miR-2433	-0.103438	Increase:3 Gain:1 Loss:1
ENSBTAG00000008429	LRP4	2	9	-0.464	bta-miR-2438:bta-miR-2295	-0.103111	Gain:1 Loss:1
ENSBTAG00000004590	PPIH	3	18	-0.61	bta-miR-2329-3p:bta-miR-2317:bta-miR-758	-0.101667	Gain:1 Loss:2
ENSBTAG00000015112	PSMD6	1	2	-0.203	bta-miR-2333	-0.1015	Gain:1
ENSBTAG00000031358	DPYD	7	110	-1.564	bta-miR-2339:bta-miR-671:bta-miR-382:bta-miR-1224:bta-miR-2302:bta-miR-677:bta-miR-2311	-0.0995273	Increase:2 Gain:1 Loss:4
ENSBTAG00000003632	CYP39A1	6	89	-1.473	bta-miR-2445:bta-miR-10b:bta-miR-10a:bta-miR-2367:bta-miR-486:bta-miR-2284i	-0.0993034	Gain:5 Loss:1
ENSBTAG00000020649	CIITA	3	14	-0.461	bta-miR-2324:bta-miR-133a:bta-miR-133b	-0.0987857	Loss:3
ENSBTAG00000005888	MDGA1	7	42	-0.587	bta-miR-339b:bta-miR-212:bta-miR-339:bta-miR-2888:bta-miR-96:bta-miR-1271:bta-miR-331	-0.0978333	Gain:1 Loss:6
ENSBTAG00000020780	SBNO2	5	58	-1.128	bta-miR-125b:bta-miR-125a:bta-miR-670:bta-miR-124a:bta-miR-124b	-0.0972414	Increase:2 Loss:3
ENSBTAG00000008943	ZSCAN12	8	97	-1.171	bta-miR-2380:bta-miR-134:bta-miR-2396:bta-miR-339b:bta-miR-582:bta-miR-339:bta-miR-346:bta-miR-2367	-0.0965773	Gain:6 Loss:2
ENSBTAG00000006385	BAI1	3	15	-0.473	bta-miR-761:bta-miR-2302:bta-miR-214	-0.0946	Gain:3
ENSBTAG00000037826	ART5	1	1	-0.094	bta-miR-431	-0.094	Loss:1
ENSBTAG00000007147	CUEDC1	10	110	-1.033	bta-miR-423-3p:bta-miR-2464-5p:bta-miR-339b:bta-miR-339:bta-miR-1777b:bta-miR-2385-5p:bta-miR-340:bta-miR-30b-3p:bta-miR-763:bta-miR-2418	-0.0939091	Increase:2 Decrease:1 Gain:3 Loss:4
ENSBTAG00000014838	VPS26B	9	91	-0.94	bta-miR-2902:bta-miR-2428:bta-miR-16b:bta-miR-16a:bta-miR-497:bta-miR-424:bta-miR-15a:bta-miR-15b:bta-miR-195	-0.092967	Gain:7 Loss:2
ENSBTAG00000000653	PPP1R16B	13	255	-1.82	bta-miR-2431:bta-miR-433:bta-miR-1193:bta-miR-212:bta-miR-2284r:bta-miR-2284s:bta-miR-199c:bta-miR-761:bta-miR-2418:bta-miR-2410:bta-miR-214:bta-miR-2437:bta-miR-335	-0.0927843	Increase:1 Decrease:5 Gain:5 Loss:2
ENSBTAG00000031851	SELPLG	6	64	-0.988	bta-miR-320b:bta-miR-2405:bta-miR-2299-3p:bta-miR-2343:bta-miR-2470:bta-miR-2423	-0.092625	Decrease:2 Loss:4
ENSBTAG00000026266	MYL12B	4	26	-0.6	bta-miR-200c:bta-miR-200b:bta-miR-376c:bta-miR-429	-0.0923077	Loss:4
ENSBTAG00000014620	FOXI1	4	53	-1.22	bta-miR-487a:bta-miR-2284r:bta-miR-2284s:bta-miR-328	-0.0920755	Gain:4
ENSBTAG00000018362	TMEM109	9	133	-1.352	bta-miR-218:bta-miR-2368:bta-miR-484:bta-miR-2356:bta-miR-2457:bta-miR-2347:bta-miR-764:bta-miR-2450a:bta-miR-2305	-0.0914887	Decrease:2 Gain:2 Loss:5
ENSBTAG00000035323	TMX4	12	165	-1.24	bta-miR-2408:bta-miR-30e-5p:bta-miR-30b-5p:bta-miR-30a-5p:bta-miR-30f:bta-miR-30d:bta-miR-30c:bta-miR-299:bta-miR-2301:bta-miR-1603:bta-miR-2332:bta-miR-2337	-0.0901818	Decrease:6 Gain:5 Loss:1
ENSBTAG00000008195	PHKG1	6	71	-1.064	bta-miR-2450c:bta-miR-2316:bta-miR-2362:bta-miR-2450a:bta-miR-2360:bta-miR-2449	-0.0899155	Increase:3 Gain:1 Loss:2
ENSBTAG00000009390	FAM188B	4	44	-0.971	bta-miR-2418:bta-miR-2881:bta-miR-2900:bta-miR-3432	-0.0882727	Gain:3 Loss:1
ENSBTAG00000012147	ARRDC1	4	24	-0.528	bta-miR-187:bta-miR-3602:bta-miR-2434:bta-miR-320b	-0.088	Gain:1 Loss:3
ENSBTAG00000044169	PRELID2	8	139	-1.525	bta-miR-493:bta-miR-193a:bta-miR-365-5p:bta-miR-1287:bta-miR-2324:bta-miR-2387:bta-miR-320b:bta-miR-496	-0.0877698	Increase:2 Gain:2 Loss:4
ENSBTAG00000020115	UBE2O	8	74	-0.806	bta-miR-665:bta-miR-16b:bta-miR-16a:bta-miR-497:bta-miR-424:bta-miR-15a:bta-miR-15b:bta-miR-195	-0.0871351	Gain:8
ENSBTAG00000019029	DPH5	7	96	-1.193	bta-miR-759:bta-miR-2461-3p:bta-miR-2452:bta-miR-155:bta-miR-2385-3p:bta-miR-137:bta-miR-1388-5p	-0.0869896	Increase:1 Decrease:2 Gain:4
ENSBTAG00000007424	LIF	6	80	-1.13	bta-miR-2338:bta-miR-423-5p:bta-miR-2422:bta-miR-2882:bta-miR-1343:bta-miR-584	-0.08475	Gain:3 Loss:3
ENSBTAG00000039714	LOC523126	9	82	-0.772	bta-miR-1284:bta-miR-2377:bta-miR-767:bta-miR-381:bta-miR-2458:bta-miR-1248:bta-miR-365-3p:bta-miR-155:bta-miR-2370	-0.0847317	Increase:1 Decrease:1 Gain:3 Loss:4
ENSBTAG00000005893	TMEM68	9	107	-0.999	bta-let-7g:bta-let-7i:bta-miR-98:bta-let-7f:bta-let-7e:bta-let-7d:bta-let-7c:bta-let-7b:bta-let-7a	-0.084028	Loss:9
ENSBTAG00000005976	HSD17B7	7	90	-1.078	bta-miR-493:bta-miR-369-5p:bta-miR-376a:bta-miR-2356:bta-miR-376b:bta-miR-376d:bta-miR-2446	-0.0838444	Decrease:1 Loss:6
ENSBTAG00000014847	BBOX1	4	46	-0.952	bta-miR-653:bta-miR-410:bta-miR-2488:bta-miR-655	-0.0827826	Gain:1 Loss:3
ENSBTAG00000046321		3	27	-0.742	bta-miR-483:bta-miR-2889:bta-miR-2373	-0.0824444	Increase:2 Gain:1
ENSBTAG00000035064	C4H7orf57	7	68	-0.798	bta-miR-664:bta-miR-940:bta-miR-208a:bta-miR-208b:bpr-miR-940:bta-miR-31:bta-miR-2379	-0.0821471	Loss:7
ENSBTAG00000031476	DLL1	4	22	-0.451	bta-miR-544b:bta-miR-17-3p:bta-miR-544a:bta-miR-2315	-0.082	Gain:4
ENSBTAG00000002974	FMO2	10	167	-1.362	bta-miR-2404:bta-miR-2290:bta-miR-2486:bta-miR-363:bta-miR-1284:bta-miR-665:bta-miR-2377:bta-miR-671:bta-miR-2406:bta-miR-496	-0.0815569	Increase:2 Decrease:2 Gain:4 Loss:2
ENSBTAG00000027074	SV2B	8	155	-1.565	bta-miR-2326:bta-miR-2895:bta-miR-2328:bta-miR-2394:bta-miR-761:bta-miR-214:bta-miR-2334:bta-miR-212	-0.0807742	Increase:1 Gain:3 Loss:4
ENSBTAG00000010758	C19H17orf109	4	47	-0.948	bta-miR-2284r:bta-miR-2447:bta-miR-30b-3p:bta-miR-2284s	-0.0806809	Gain:4
ENSBTAG00000006474	EPCAM	3	22	-0.589	bta-miR-759:bta-miR-2489:bta-miR-2461-3p	-0.0803182	Loss:3
ENSBTAG00000019593	C25H16orf88	5	49	-0.767	bta-miR-3602:bta-miR-2434:bta-miR-141:bta-miR-2362:bta-miR-200a	-0.0782653	Gain:3 Loss:2
ENSBTAG00000015457	FGFR1	4	47	-0.916	bta-miR-2450a:bta-miR-2360:bta-miR-340:bta-miR-2449	-0.0779574	Gain:4
ENSBTAG00000013674	EDNRA	7	97	-1.075	bta-miR-584:bta-miR-1603:bta-miR-2337:bta-miR-2301:bta-miR-2290:bta-miR-2415:bta-miR-763	-0.0775773	Gain:7
ENSBTAG00000004792	CHMP4C	5	61	-0.94	bta-miR-2406:bta-miR-761:bta-miR-2483:bta-miR-214:bta-miR-29e	-0.0770492	Decrease:3 Gain:1 Loss:1
ENSBTAG00000015538	LEMD2	4	76	-1.445	bta-miR-2454:bta-miR-2327:bta-miR-1777a:bta-miR-2433	-0.0760526	Increase:3 Gain:1
ENSBTAG00000000874	CAST	10	156	-1.182	bta-miR-2469:bta-miR-31:bta-miR-2896:bta-miR-320b:bta-miR-18a:bta-miR-18b:bta-miR-2362:bta-miR-2430:bta-miR-2342	-0.0757692	Gain:9
ENSBTAG00000007860	ASPM	2	13	-0.489	bta-miR-142:bta-miR-655	-0.0752308	Gain:1 Loss:1
ENSBTAG00000019798	PIGR	8	107	-0.995	bta-miR-628:bta-miR-2888:bta-miR-532:bta-miR-2329-5p:bta-miR-345-5p:bta-miR-2414:bta-miR-2346:bta-miR-491	-0.0743925	Decrease:1 Loss:7
ENSBTAG00000005437	SMCP	4	23	-0.427	bta-miR-488:bta-miR-2448:bta-miR-380-5p:bta-miR-2284p	-0.0742609	Loss:4
ENSBTAG00000013527	PGD	3	28	-0.691	bta-miR-1197:bta-miR-2347:bta-miR-2467	-0.0740357	Increase:2 Decrease:1
ENSBTAG00000011389	TMEM104	9	142	-1.166	bta-miR-431:bta-miR-2379:bta-miR-200c:bta-miR-200b:bta-miR-2440:bta-miR-429:bta-miR-2468:bta-miR-2486:bta-miR-345-5p	-0.0739014	Increase:2 Decrease:1 Gain:5 Loss:1
ENSBTAG00000003097		4	39	-0.707	bta-miR-759:bta-miR-2461-3p:bta-miR-2459:bta-miR-2466-5p	-0.0725128	Gain:2 Loss:2
ENSBTAG00000013235	TINAGL1	3	23	-0.553	bta-miR-2327:bta-miR-1777a:bta-miR-2433	-0.0721304	Decrease:3
ENSBTAG00000006755	C15H11orf58	7	143	-1.473	bta-miR-2469:bta-miR-2384:bta-miR-26b:bta-miR-29e:bta-miR-26a:bta-miR-496:bta-miR-2480	-0.0721049	Gain:2 Loss:5
ENSBTAG00000004328	CHST10	7	125	-1.279	bta-miR-2465:bta-miR-2388:bta-miR-423-5p:bta-miR-2431:bta-miR-1271:bta-miR-2366:bta-miR-96	-0.071624	Increase:3 Gain:3 Loss:1
ENSBTAG00000012049	WIPI2	4	40	-0.705	bta-miR-2348:bta-miR-2284p:bta-miR-2459:bta-miR-2436-3p	-0.0705	Increase:1 Gain:1 Loss:2
ENSBTAG00000002253	FKBP6	5	56	-0.789	bta-miR-2450a:bta-miR-2360:bta-miR-2449:bta-miR-150:bta-miR-326	-0.0704464	Gain:5
ENSBTAG00000019412	C25H16orf62	4	29	-0.51	bta-miR-2301:bta-miR-335:bta-miR-1814a:bta-miR-935	-0.0703448	Increase:1 Loss:3
ENSBTAG00000019426	RNF175	3	19	-0.443	bta-miR-545:bta-miR-421:bta-miR-2414	-0.0699474	Gain:1 Loss:2
ENSBTAG00000003629	ASPA	5	64	-0.891	bta-miR-18a:bta-miR-18b:bta-miR-101:bta-miR-144:bta-miR-199c	-0.0696094	Increase:3 Loss:2
ENSBTAG00000013825	BCAT1	5	70	-0.968	bta-miR-23b-3p:bta-miR-2396:bta-miR-23a:bta-miR-105a:bta-miR-105b	-0.0691429	Gain:2 Loss:3
ENSBTAG00000007961	TADA3	5	58	-0.799	bta-miR-99b:bta-miR-99a:bta-miR-100:bta-miR-2894:bta-miR-660	-0.0688793	Gain:2 Loss:3
ENSBTAG00000003595	FAM216B	6	51	-0.572	bta-miR-2891:bta-miR-2354:bta-miR-2341:bta-miR-199c:bta-miR-2297:bta-miR-2319a	-0.0672941	Decrease:2 Loss:4
ENSBTAG00000003794	GNAO1	7	101	-0.96	bta-miR-146a:bta-miR-146b:bta-miR-2356:bta-miR-329b:bta-miR-539:bta-miR-2284x:bta-miR-2285a	-0.0665347	Increase:1 Decrease:1 Gain:1 Loss:4
ENSBTAG00000000404	APOA1BP	4	17	-0.281	bta-miR-2421:bta-miR-2482:bta-miR-2298:bta-miR-2293	-0.0661176	Gain:4
ENSBTAG00000012348	LRRC71	12	209	-1.143	bta-miR-1814c:bta-miR-218:bta-miR-375:bta-miR-2297:bta-miR-2310:bta-miR-33b:bta-miR-2293:bta-miR-33a:bta-miR-2393:bta-miR-2325a:bta-miR-210:bta-miR-658	-0.0656268	Decrease:1 Gain:1 Loss:10
ENSBTAG00000033453	MTCH1	4	56	-0.911	bta-miR-1777b:bta-miR-2325b:bta-miR-2420:bta-miR-2438	-0.0650714	Increase:1 Gain:2 Loss:1
ENSBTAG00000015888	PDE7B	2	17	-0.55	bta-miR-2284e:bta-miR-127	-0.0647059	Gain:2
ENSBTAG00000010191	PAK1	7	102	-0.941	bta-miR-34c:bta-miR-34b:bta-miR-34a:bta-miR-449b:bta-miR-449c:bta-miR-449a:bta-miR-2896	-0.0645784	Decrease:6 Gain:1
ENSBTAG00000047833	AFM	3	36	-0.77	bta-miR-2417:bta-miR-138:bta-miR-2898	-0.0641667	Gain:2 Loss:1
ENSBTAG00000014229	SYT17	3	30	-0.632	bta-miR-2353:bta-miR-2392:bta-miR-2313	-0.0632	Decrease:1 Gain:1 Loss:1
ENSBTAG00000013451	RHOH	4	43	-0.679	bta-miR-545:bta-miR-26c:bta-miR-421	-0.0631628	Gain:3
ENSBTAG00000000569	HES1	3	18	-0.378	bta-miR-211:bta-miR-204:bta-miR-2406	-0.063	Gain:1 Loss:2
ENSBTAG00000013874	C18H16orf80	3	25	-0.524	bta-miR-128:bta-miR-2400:bta-miR-2339	-0.06288	Gain:1 Loss:2
ENSBTAG00000014992	GPR37L1	4	51	-0.8	bta-miR-423-5p:bta-miR-2327:bta-miR-1777a:bta-miR-2433	-0.0627451	Increase:3 Decrease:1
ENSBTAG00000015744	CCNC	6	68	-0.705	bta-miR-2390:bta-miR-592:bta-miR-599:bta-miR-2444:bta-miR-2345:bta-miR-2361	-0.0622059	Gain:6
ENSBTAG00000008095	ACER1	3	35	-0.723	bta-miR-365-3p:bta-miR-2348:bta-miR-2427	-0.0619714	Increase:1 Gain:2
ENSBTAG00000004347	GPR116	5	65	-0.789	bta-miR-2468:bta-miR-2376:bta-miR-761:bta-miR-2334:bta-miR-214	-0.0606923	Increase:3 Gain:2
ENSBTAG00000007486	CEL	2	9	-0.269	bta-miR-2406:bta-miR-541	-0.0597778	Loss:2
ENSBTAG00000001100	IL22RA1	6	100	-0.986	bta-miR-211:bta-miR-204:bta-miR-2284r:bta-miR-188:bta-miR-2284s:bta-miR-324	-0.05916	Increase:1 Gain:5
ENSBTAG00000005547	METTL21D	4	41	-0.604	bta-miR-1271:bta-miR-2896:bta-miR-96:bta-miR-182	-0.0589268	Gain:4
ENSBTAG00000004879	FOXO4	6	96	-0.929	bta-miR-2324:bta-miR-188:bta-miR-30b-3p:bta-miR-2382:bta-miR-1343:bta-miR-491	-0.0580625	Decrease:1 Gain:3 Loss:2
ENSBTAG00000019984	GINS1	6	124	-1.198	bta-miR-2447:bta-miR-2309:bta-miR-2318:bta-miR-26c:bta-miR-1224:bta-miR-2408	-0.0579677	Gain:5 Loss:1
ENSBTAG00000003462	ZNF135	4	70	-1.012	bta-miR-449d:bta-miR-2309:bta-miR-758:bta-miR-485	-0.0578286	Gain:3 Loss:1
ENSBTAG00000013922	MOSPD1	5	100	-1.156	bta-miR-1468:bta-miR-544b:bta-miR-17-3p:bta-miR-544a:bta-miR-136	-0.0578	Gain:4 Loss:1
ENSBTAG00000007530	TRIM10	3	24	-0.462	bta-miR-2354:bta-miR-2341:bta-miR-2284x	-0.05775	Gain:3
ENSBTAG00000006914	PRR3	5	105	-1.205	bta-miR-2305:bta-miR-1777b:bta-miR-2327:bta-miR-1777a:bta-miR-2433	-0.057381	Increase:3 Decrease:1 Gain:1
ENSBTAG00000044171	CNIH3	4	34	-0.484	bta-miR-2329-3p:bta-miR-1306:bta-miR-2317:bta-miR-2409	-0.0569412	Loss:4
ENSBTAG00000024542	PIGC	2	14	-0.396	bta-miR-2443:bta-miR-2422	-0.0565714	Loss:2
ENSBTAG00000006775		4	60	-0.839	bta-miR-2327:bta-miR-1777a:bta-miR-2454:bta-miR-2433	-0.0559333	Increase:4
ENSBTAG00000004490	TRIM31	3	34	-0.632	bta-miR-615:bta-miR-7:bta-miR-2349	-0.0557647	Gain:1 Loss:2
ENSBTAG00000014911	LEP	11	178	-0.89	bta-miR-545:bta-miR-2463:bta-miR-421:bta-miR-758:bta-miR-2290:bta-miR-2331:bta-miR-2375:bta-miR-205:bta-miR-128:bta-miR-339b:bta-miR-339	-0.055	Decrease:4 Gain:2 Loss:5
ENSBTAG00000007369	PDLIM2	3	26	-0.47	bta-miR-2476:bta-miR-29a:bta-miR-660	-0.0542308	Loss:3
ENSBTAG00000016555	TRPT1	1	0	-0.054	bta-miR-2421	-0.054	Loss:1
ENSBTAG00000014782	STAB1	1	4	-0.216	bta-miR-2466-3p	-0.054	Gain:1
ENSBTAG00000019888		3	27	-0.484	bta-miR-2327:bta-miR-1777a:bta-miR-2433	-0.0537778	Decrease:3
ENSBTAG00000026242	BAALC	6	92	-0.824	bta-miR-2374:bta-miR-2385-5p:bta-miR-22-5p:bta-miR-2412:bta-miR-1584:bta-miR-212	-0.0537391	Increase:1 Gain:5
ENSBTAG00000019627	THY1	6	124	-1.105	bta-miR-2325b:bta-miR-453:bta-miR-423-5p:bta-miR-2422:bta-miR-2309:bta-miR-2324	-0.0534677	Increase:2 Gain:2 Loss:2
ENSBTAG00000009362	SYNE1	4	54	-0.72	bta-miR-346:bta-miR-17-3p:bta-miR-2315:bta-miR-2471	-0.0533333	Gain:3 Loss:1
ENSBTAG00000032021	RALB	8	124	-0.826	bta-miR-125b:bta-miR-1839:bta-miR-134:bta-miR-125a:bta-miR-670:bta-miR-2370:bta-miR-2376:bta-miR-2303	-0.0532903	Increase:1 Decrease:1 Gain:1 Loss:5
ENSBTAG00000001250	TFAP2A	5	108	-1.135	bta-miR-2285a:bta-miR-345-5p:bta-miR-2890:bta-miR-2889:bta-miR-2885	-0.0525463	Increase:1 Gain:2 Loss:2
ENSBTAG00000003754		2	19	-0.498	bta-miR-1284:bta-miR-2377	-0.0524211	Loss:2
ENSBTAG00000015377	EPHB1	3	61	-1.053	bta-miR-218:bta-miR-2437:bta-miR-2337	-0.0517869	Gain:2 Loss:1
ENSBTAG00000000961	NEURL2	4	70	-0.906	bta-miR-2296:bta-miR-212:bta-miR-2367:bta-miR-326	-0.0517714	Decrease:2 Loss:2
ENSBTAG00000010938	C2H1orf64	3	30	-0.513	bta-miR-345-5p:bta-miR-504:bta-miR-2885	-0.0513	Gain:2 Loss:1
ENSBTAG00000000634	MLPH	7	131	-0.956	bta-miR-669:bta-miR-2476:bta-miR-2888:bta-miR-10a:bta-miR-504:bta-miR-10b:bta-miR-491	-0.051084	Increase:1 Decrease:1 Gain:5
ENSBTAG00000039991	UGT2B10	2	17	-0.433	bta-miR-500:bta-miR-188	-0.0509412	Gain:1 Loss:1
ENSBTAG00000007304	CLK3	3	25	-0.424	bta-miR-326:bta-miR-328:bta-miR-2894	-0.05088	Gain:2 Loss:1
ENSBTAG00000007474	EIF3B	7	85	-0.614	bta-miR-187:bta-miR-2415:bta-miR-107:bta-miR-2453:bta-miR-103:bta-miR-2897:bta-miR-30b-3p	-0.0505647	Increase:1 Gain:5 Loss:1
ENSBTAG00000046339	VASN	5	39	-0.391	bta-miR-376a:bta-miR-376b:bta-miR-376d:bta-miR-342:bta-miR-2409	-0.0501282	Gain:2 Loss:3
ENSBTAG00000018496	TIMM17B	3	33	-0.55	bta-miR-2382:bta-miR-1343:bta-miR-542-5p	-0.05	Gain:1 Loss:2
ENSBTAG00000020311	USP20	7	107	-0.763	bta-miR-2917:bta-miR-134:bta-miR-2347:bta-miR-491:bta-miR-2383:bta-miR-2896:bta-miR-331	-0.0499159	Decrease:1 Gain:5 Loss:1
ENSBTAG00000020073	NCEH1	8	176	-1.097	bta-miR-664:bta-miR-940:bpr-miR-940:bta-miR-1193:bta-miR-2294:bta-miR-2381:bta-miR-196a:bta-miR-196b	-0.0498636	Gain:2 Loss:6
ENSBTAG00000012393	AGT	2	14	-0.349	bta-miR-2882:bta-miR-370	-0.0498571	Loss:2
ENSBTAG00000020282	DCTD	5	100	-0.994	bta-miR-2387:bta-miR-2327:bta-miR-631:bta-miR-1777a:bta-miR-2433	-0.0497	Decrease:4 Loss:1
ENSBTAG00000016299	ZNF784	6	85	-0.697	bta-miR-2331:bta-miR-2329-3p:bta-miR-2317:bta-miR-2364:bta-miR-2394:bta-miR-362-5p	-0.0492	Gain:1 Loss:5
ENSBTAG00000008190	SUMF2	4	65	-0.797	bta-miR-2410:bta-miR-493:bta-miR-335:bta-miR-2418	-0.0490462	Gain:3 Loss:1
ENSBTAG00000010480	TIMM50	1	4	-0.196	bta-miR-2413	-0.049	Loss:1
ENSBTAG00000006084	PINK1	5	90	-0.88	bta-miR-1468:bta-miR-2300a-5p:bta-miR-2453:bta-miR-3431:bta-miR-2357	-0.0488889	Gain:1 Loss:4
ENSBTAG00000018579	DOK1	4	94	-1.147	bta-miR-193a-5p:bta-miR-125b:bta-miR-125a:bta-miR-670	-0.0488085	Increase:3 Gain:1
ENSBTAG00000020395	LYSMD1	4	88	-1.062	bta-miR-2327:bta-miR-1777a:bta-miR-2454:bta-miR-2433	-0.0482727	Gain:4
ENSBTAG00000039820	CLDN8	6	81	-0.651	bta-miR-2369:bta-miR-664:bta-miR-2381:bta-miR-2294:bta-miR-155:bta-miR-940	-0.0482222	Gain:5 Loss:1
ENSBTAG00000000520	ATP2B3	4	54	-0.646	bta-miR-2382:bta-miR-2436-3p:bta-miR-1343:bta-miR-2305	-0.0478519	Increase:1 Gain:3
ENSBTAG00000012074	MYB	7	128	-0.875	bta-miR-2454:bta-miR-2390:bta-miR-592:bta-miR-599:bta-miR-2444:bta-miR-2345:bta-miR-2361	-0.0478516	Increase:6 Gain:1
ENSBTAG00000001764	NCAN	7	170	-1.158	bta-miR-2353:bta-miR-339b:bta-miR-2367:bta-miR-760:bta-miR-339:bta-miR-2428:bta-miR-2957	-0.0476824	Gain:6 Loss:1
ENSBTAG00000008625	PLEKHF1	5	64	-0.606	bta-miR-2430:bta-miR-873:bta-miR-2450a:bta-miR-2360:bta-miR-2449	-0.0473437	Increase:3 Decrease:1 Gain:1
ENSBTAG00000004215	RARRES2	1	7	-0.33	bta-miR-2899	-0.0471429	Loss:1
ENSBTAG00000020148	TEK	6	62	-0.487	bta-miR-30e-5p:bta-miR-30b-5p:bta-miR-30a-5p:bta-miR-30f:bta-miR-30d:bta-miR-30c	-0.047129	Gain:6
ENSBTAG00000009770	GPD2	5	72	-0.666	bta-miR-187:bta-miR-2464-3p:bta-miR-329b:bta-miR-2895:bta-miR-1814a	-0.04625	Increase:1 Decrease:2 Gain:1 Loss:1
ENSBTAG00000007490	SULF2	4	61	-0.704	bta-miR-339b:bta-miR-2367:bta-miR-339:bta-miR-2329-3p	-0.0461639	Increase:1 Gain:3
ENSBTAG00000000782	KDR	6	131	-1.007	bta-miR-875:bta-miR-208b:bta-miR-208a:bta-miR-1287:bta-miR-2299-5p:bta-miR-2343	-0.0461221	Decrease:1 Loss:5
ENSBTAG00000003143	TBCCD1	3	51	-0.781	bta-miR-767:bta-miR-504:bta-miR-2291	-0.0459412	Gain:2 Loss:1
ENSBTAG00000032821	SCEL	4	84	-0.964	bta-miR-615:bta-miR-2891:bta-miR-9:bta-miR-2459	-0.0459048	Increase:1 Loss:3
ENSBTAG00000006726	CCDC102B	2	20	-0.459	bta-miR-2300a-5p:bta-miR-2453	-0.0459	Loss:2
ENSBTAG00000011601	ST3GAL5	2	17	-0.39	bta-miR-2290:bta-miR-326	-0.0458824	Loss:2
ENSBTAG00000012069	CCDC167	2	13	-0.297	bta-miR-2400:bta-miR-30b-3p	-0.0456923	Gain:1 Loss:1
ENSBTAG00000000207	HDHD1	5	81	-0.738	bta-miR-17-3p:bta-miR-2285a:bta-miR-2295:bta-miR-744:bta-miR-2342	-0.0455556	Increase:2 Gain:1 Loss:2
ENSBTAG00000008112	SHPRH	3	23	-0.349	bta-miR-2313:bta-miR-19b:bta-miR-19a	-0.0455217	Gain:2 Loss:1
ENSBTAG00000047954	ZNF75D	2	14	-0.318	bta-miR-141:bta-miR-200a	-0.0454286	Loss:2
ENSBTAG00000011808	MSTN	5	100	-0.907	bta-miR-2429:bta-miR-2386:bta-miR-2392:bta-miR-2285a:bta-miR-2463	-0.04535	Decrease:2 Gain:1 Loss:2
ENSBTAG00000018548	INTS7	4	81	-0.915	bta-miR-2440:bta-miR-2284r:bta-miR-2284s:bta-miR-17-3p	-0.0451852	Decrease:1 Loss:3
ENSBTAG00000008804	SAAL1	2	24	-0.542	bta-miR-329a:bta-miR-362-3p	-0.0451667	Loss:2
ENSBTAG00000007946	PIPOX	6	110	-0.815	bta-miR-2375:bta-miR-345-3p:bta-miR-2290:bta-miR-760:bta-miR-2453:bta-miR-2328	-0.0444545	Decrease:1 Gain:3 Loss:2
ENSBTAG00000015896	CC2D1B	2	14	-0.31	bta-miR-132:bta-miR-431	-0.0442857	Loss:2
ENSBTAG00000039157	GPR182	2	11	-0.243	bta-miR-677:bta-miR-2339	-0.0441818	Increase:1 Gain:1
ENSBTAG00000002052		3	34	-0.5	bta-miR-708:bta-miR-2484:bta-miR-28	-0.0441176	Gain:3
ENSBTAG00000007189	RCHY1	4	34	-0.371	bta-miR-374b:bta-miR-374a:bta-miR-2484:bta-miR-2335	-0.0436471	Decrease:2 Gain:2
ENSBTAG00000012747	FAM3A	4	62	-0.673	bta-miR-2460:bta-miR-365-5p:bta-miR-2287:bta-miR-2314	-0.0434194	Gain:4
ENSBTAG00000017679	PAK7	2	30	-0.649	bta-miR-2415:bta-miR-2342	-0.0432667	Gain:2
ENSBTAG00000002127	TCP11L2	5	132	-1.134	bta-miR-320b:bta-miR-628:bta-miR-302d:bta-miR-302b:bta-miR-302c	-0.0429545	Loss:5
ENSBTAG00000016502	ZNF740	3	35	-0.5	bta-miR-653:bta-miR-22-5p:bta-miR-671	-0.0428571	Gain:3
ENSBTAG00000045510	EMC10	5	88	-0.752	bta-miR-138:bta-miR-940:bta-miR-664:bta-miR-184:bta-miR-449d	-0.0427273	Increase:1 Gain:4
ENSBTAG00000023928	RDH14	3	26	-0.368	bta-miR-26a:bta-miR-26b:bta-miR-224	-0.0424615	Gain:1 Loss:2
ENSBTAG00000015587	TTC32	3	39	-0.552	bta-miR-148b:bta-miR-148a:bta-miR-152	-0.0424615	Gain:3
ENSBTAG00000019707	GATA2	4	86	-0.912	bta-miR-2388:bta-miR-1777b:bta-miR-2881:bta-miR-2900	-0.0424186	Increase:2 Gain:1 Loss:1
ENSBTAG00000021246	C26H10orf32	4	62	-0.654	bta-miR-545:bta-miR-141:bta-miR-200a:bta-miR-421	-0.0421935	Gain:4
ENSBTAG00000014106	IPO8	3	34	-0.478	bta-miR-2285d:bta-miR-2285c:bta-miR-2312	-0.0421765	Gain:3
ENSBTAG00000015717	HEY1	2	14	-0.294	bta-miR-2458:bta-miR-2386	-0.042	Loss:2
ENSBTAG00000031340	SLC6A20	2	25	-0.523	bta-miR-184:bta-miR-2485	-0.04184	Gain:2
ENSBTAG00000008401	PFKFB3	7	166	-0.99	bta-miR-2388:bta-miR-2374:bta-miR-1584:bta-miR-2412:bta-miR-331:bta-miR-2881:bta-miR-2900	-0.041747	Decrease:4 Gain:2 Loss:1
ENSBTAG00000021961	SPR	6	55	-0.382	bta-miR-2390:bta-miR-592:bta-miR-599:bta-miR-2444:bta-miR-2345:bta-miR-2361	-0.0416727	Loss:6
ENSBTAG00000021119	TDGF1	5	73	-0.601	bta-miR-874:bta-miR-376c:bta-miR-2439:bta-miR-361:bta-miR-216b	-0.0411644	Gain:5
ENSBTAG00000002138	PADI1	5	121	-0.996	bta-miR-660:bta-miR-2885:bta-miR-99b:bta-miR-99a:bta-miR-100	-0.041157	Gain:3 Loss:2
ENSBTAG00000015529	CHCHD4	3	31	-0.425	bta-miR-183:bta-miR-31:bta-miR-2397	-0.041129	Gain:1 Loss:2
ENSBTAG00000001193	UNC93B1	3	38	-0.518	bta-miR-19b:bta-miR-19a:bta-miR-2323	-0.0408947	Gain:3
ENSBTAG00000002590	EXOSC10	5	96	-0.784	bta-miR-2374:bta-miR-2412:bta-miR-1584:bta-miR-2379:bta-miR-2460	-0.0408333	Decrease:1 Gain:1 Loss:3
ENSBTAG00000000197	RG9MTD2	5	131	-1.069	bta-miR-409b:bta-miR-486:bta-miR-23b-5p:bta-miR-2469:bta-miR-2384	-0.0408015	Gain:2 Loss:3
ENSBTAG00000018010	ABCA4	4	68	-0.693	bta-miR-2383:bta-miR-378:bta-miR-2360:bta-miR-2449	-0.0407647	Increase:2 Gain:1 Loss:1
ENSBTAG00000015639	ERAL1	3	33	-0.445	bta-miR-33b:bta-miR-33a:bta-miR-2419	-0.0404545	Gain:1 Loss:2
ENSBTAG00000000317	MAPK8IP1	4	63	-0.637	bta-miR-2890:bta-miR-423-5p:bta-miR-2428:bta-miR-2420	-0.0404444	Decrease:1 Gain:3
ENSBTAG00000015839	MAP4	2	19	-0.384	bta-miR-17-3p:bta-miR-2416	-0.0404211	Gain:2
ENSBTAG00000015401	ATG4B	8	81	-0.407	bta-miR-26a:bta-miR-26b:bta-miR-2957:bta-miR-2443:bta-miR-2313:bta-miR-148a:bta-miR-148b:bta-miR-152	-0.0401975	Gain:5 Loss:3
ENSBTAG00000016505	TMC7	3	40	-0.532	bta-miR-125b:bta-miR-125a:bta-miR-670	-0.0399	Decrease:3
ENSBTAG00000000825	MRPS26	1	3	-0.118	bta-miR-2439	-0.0393333	Loss:1
ENSBTAG00000032687	CST9L	1	9	-0.354	bta-miR-2882	-0.0393333	Gain:1
ENSBTAG00000013952	HNRNPD	2	25	-0.49	bta-miR-335:bta-miR-31	-0.0392	Gain:2
ENSBTAG00000003525	STXBP1	6	157	-1.021	bta-miR-744:bta-miR-452:bta-miR-2293:bta-miR-1282:bta-miR-2360:bta-miR-2449	-0.0390191	Increase:2 Decrease:1 Loss:3
ENSBTAG00000019772	OXTR	4	82	-0.799	bta-miR-148b:bta-miR-2392:bta-miR-148a:bta-miR-152	-0.0389756	Loss:4
ENSBTAG00000004544	TXNDC9	2	21	-0.409	bta-miR-2311:bta-miR-197	-0.0389524	Gain:1 Loss:1
ENSBTAG00000000588	CHODL	6	55	-0.357	bta-miR-181a:bta-miR-181c:bta-miR-181b:bta-miR-496:bta-miR-181d:bta-miR-218	-0.0389455	Gain:1 Loss:5
ENSBTAG00000007125	AFMID	3	48	-0.623	bta-miR-1271:bta-miR-96:bta-miR-182	-0.0389375	Gain:3
ENSBTAG00000034632	LEMD1	2	17	-0.329	bta-miR-370:bta-miR-2895	-0.0387059	Loss:2
ENSBTAG00000012458	PSAPL1	4	64	-0.618	bta-miR-2443:bta-miR-2360:bta-miR-2449:bta-miR-2467	-0.038625	Loss:4
ENSBTAG00000018999	MGRN1	5	151	-1.164	bta-miR-2385-5p:bta-miR-2379:bta-miR-2405:bta-miR-2470:bta-miR-2423	-0.038543	Decrease:2 Gain:3
ENSBTAG00000019285	LOC523504	5	98	-0.755	bta-miR-24-3p:bta-miR-292:bta-miR-677:bta-miR-2311:bta-miR-502b	-0.0385204	Increase:3 Gain:2
ENSBTAG00000022314	EMD	3	29	-0.371	bta-miR-2890:bta-miR-2415:bta-miR-2306	-0.0383793	Gain:2 Loss:1
ENSBTAG00000017436	ALS2CR11	4	93	-0.891	bta-miR-2392:bta-miR-2306:bta-miR-1287:bta-miR-2415	-0.0383226	Decrease:1 Gain:1 Loss:2
ENSBTAG00000003693	SUN2	1	0	-0.038	bta-miR-1256	-0.038	Loss:1
ENSBTAG00000014501	FERMT2	5	94	-0.714	bta-miR-181a:bta-miR-181c:bta-miR-181b:bta-miR-181d:bta-miR-323	-0.0379787	Gain:1 Loss:4
ENSBTAG00000002157	LMOD2	2	17	-0.318	bta-miR-342:bta-miR-2409	-0.0374118	Loss:2
ENSBTAG00000014575	COL4A5	3	30	-0.374	bta-miR-2432:bta-miR-381:bta-miR-2471	-0.0374	Gain:3
ENSBTAG00000002413	MCAT	6	85	-0.525	bta-miR-30e-5p:bta-miR-30b-5p:bta-miR-30a-5p:bta-miR-30f:bta-miR-30d:bta-miR-30c	-0.0370588	Loss:6
ENSBTAG00000015214	CA3	4	70	-0.647	bta-miR-628:bta-miR-2895:bta-miR-345-5p:bta-miR-17-3p	-0.0369714	Increase:1 Loss:3
ENSBTAG00000003531	ABCA13	2	14	-0.258	bta-miR-2299-5p:bta-miR-182	-0.0368571	Gain:2
ENSBTAG00000011467	BATF2	2	24	-0.441	bta-miR-483:bta-miR-2348	-0.03675	Loss:2
ENSBTAG00000012509	DYRK1B	3	39	-0.475	bta-miR-2368:bta-miR-2422:bta-miR-423-5p	-0.0365385	Increase:1 Gain:1 Loss:1
ENSBTAG00000030933	ZNF576	2	26	-0.473	bta-miR-1940:bta-miR-2893	-0.0363846	Loss:2
ENSBTAG00000011250	AFG3L2	2	39	-0.706	bta-miR-2443:bta-miR-2309	-0.0362051	Gain:2
ENSBTAG00000010604	PNO1	2	15	-0.27	bta-miR-2373:bta-miR-329b	-0.036	Loss:2
ENSBTAG00000019604	VASP	3	61	-0.73	bta-miR-2438:bta-miR-2305:bta-miR-147	-0.0359016	Gain:3
ENSBTAG00000044184	TUBGCP3	3	53	-0.63	bta-miR-367:bta-miR-105a:bta-miR-105b	-0.0356604	Loss:3
ENSBTAG00000034154	AGMO	1	11	-0.391	bta-miR-377	-0.0355455	Loss:1
ENSBTAG00000015478	SRD5A1	5	137	-0.972	bta-miR-677:bta-miR-2311:bta-miR-2347:bta-miR-2353:bta-miR-2343	-0.0354745	Increase:1 Gain:4
ENSBTAG00000016343	KCNIP2	4	107	-0.945	bta-miR-423-5p:bta-miR-2422:bta-miR-2454:bta-miR-2305	-0.0353271	Gain:2 Loss:2
ENSBTAG00000025762	CNP	5	94	-0.66	bta-miR-122:bta-miR-1287:bta-miR-2411:bta-miR-320b:bta-miR-2438	-0.0351064	Gain:2 Loss:3
ENSBTAG00000017565	SCFD1	2	12	-0.21	bta-miR-2284f:bta-miR-2284o	-0.035	Loss:2
ENSBTAG00000012465	FOXC2	3	63	-0.734	bta-miR-2370:bta-miR-2342:bta-miR-2447	-0.0349524	Increase:1 Gain:2
ENSBTAG00000017769	RIBC1	1	10	-0.349	bta-miR-17-3p	-0.0349	Loss:1
ENSBTAG00000005234	LYPD1	6	161	-0.935	bta-miR-491:bta-miR-2382:bta-miR-1343:bta-miR-2364:bta-miR-329a:bta-miR-362-3p	-0.0348447	Decrease:3 Gain:2 Loss:1
ENSBTAG00000046142	PRKAR1B	1	12	-0.418	bta-miR-324	-0.0348333	Loss:1
ENSBTAG00000000898	F2RL2	5	108	-0.752	bta-miR-24-3p:bta-miR-2464-5p:bta-miR-541:bta-miR-376c:bta-miR-2399	-0.0348148	Gain:5
ENSBTAG00000044194	ZDHHC2	3	31	-0.359	bta-miR-323:bta-miR-23b-3p:bta-miR-23a	-0.0347419	Gain:3
ENSBTAG00000014934	DCAF10	1	3	-0.104	bta-miR-2284i	-0.0346667	Loss:1
ENSBTAG00000013044	GAB3	5	80	-0.552	bta-miR-669:bta-miR-2378:bta-miR-2463:bta-miR-2305:bta-miR-2902	-0.0345	Increase:1 Gain:2 Loss:2
ENSBTAG00000008690	SLC6A9	5	109	-0.751	bta-miR-324:bta-miR-331:bta-miR-2890:bta-miR-221:bta-miR-222	-0.0344495	Decrease:1 Gain:3 Loss:1
ENSBTAG00000031886	HIST1H2BL	4	84	-0.722	bta-miR-2311:bta-miR-2352:bta-miR-485:bta-miR-22-5p	-0.034381	Increase:1 Gain:3
ENSBTAG00000005490	P4HTM	2	14	-0.239	bta-miR-2296:bta-miR-2389	-0.0341429	Loss:2
ENSBTAG00000018889	ATP6V0B	1	10	-0.341	bta-miR-2299-3p	-0.0341	Loss:1
ENSBTAG00000004643	WASL	4	99	-0.833	bta-miR-1434:bta-miR-539:bta-miR-759:bta-miR-2461-3p	-0.0336566	Decrease:1 Gain:3
ENSBTAG00000034785	DNAJC15	1	6	-0.2	bta-miR-2328	-0.0333333	Loss:1
ENSBTAG00000003469	CHURC1	6	183	-1.015	bta-miR-2464-5p:bta-miR-212:bta-miR-2328:bta-miR-381:bta-miR-2326:bta-miR-2373	-0.0332787	Gain:6
ENSBTAG00000019831	MRPS11	2	20	-0.332	bta-miR-22-3p:bta-miR-145	-0.0332	Gain:1 Loss:1
ENSBTAG00000006355	SLC30A2	3	47	-0.518	bta-miR-2338:bta-miR-631:bta-miR-1256	-0.0330638	Decrease:1 Gain:1 Loss:1
ENSBTAG00000006573	KLHL18	7	189	-0.892	bta-miR-2405:bta-miR-105a:bta-miR-2470:bta-miR-2423:bta-miR-105b:bta-miR-2417:bta-miR-2392	-0.033037	Increase:1 Decrease:5 Gain:1
ENSBTAG00000009837	ANKS4B	7	88	-0.414	bta-miR-2284d:bta-miR-2284c:bta-miR-2284n:bta-miR-2284m:bta-miR-2284j:bta-miR-2284k:bta-miR-2284v	-0.0329318	Loss:7
ENSBTAG00000006280	RBFOX3	5	110	-0.722	bta-miR-2461-5p:bta-miR-2319b:bta-miR-874:bta-miR-2486:bta-miR-2418	-0.0328182	Decrease:1 Gain:2 Loss:2
ENSBTAG00000018534	DGCR14	6	95	-0.519	bta-miR-2326:bta-miR-339b:bta-miR-2367:bta-miR-339:bta-miR-2476:bta-miR-2466-3p	-0.0327789	Increase:2 Gain:4
ENSBTAG00000047567	VEGFB	3	39	-0.424	bta-miR-299:bta-miR-2332:bta-miR-2437	-0.0326154	Gain:3
ENSBTAG00000046389	KLRD1	3	37	-0.402	bta-miR-653:bta-miR-875:bta-miR-568	-0.0325946	Increase:1 Gain:1 Loss:1
ENSBTAG00000001049	KAL1	4	61	-0.496	bta-miR-2307:bta-miR-656:bta-miR-2294:bta-miR-485	-0.0325246	Decrease:1 Gain:2 Loss:1
ENSBTAG00000009431	SLC25A44	10	200	-0.648	bta-miR-1307:bta-miR-34c:bta-miR-34b:bta-miR-34a:bta-miR-449b:bta-miR-449c:bta-miR-449a:bta-miR-2897:bta-miR-2418:bta-miR-2453	-0.0324	Increase:1 Gain:8 Loss:1
ENSBTAG00000033961	RNF217	3	34	-0.367	bta-miR-631:bta-miR-758:bta-miR-2323	-0.0323824	Loss:3
ENSBTAG00000015686	TERF2IP	4	67	-0.537	bta-miR-562:bta-miR-495:bta-miR-330:bta-miR-2397	-0.0320597	Gain:1 Loss:3
ENSBTAG00000018646	ATP6V1B2	5	105	-0.671	bta-miR-125b:bta-miR-125a:bta-miR-504:bta-miR-670:bta-miR-2425	-0.0319524	Increase:1 Loss:4
ENSBTAG00000018123	FBLN5	3	59	-0.62	bta-miR-193a-5p:bta-miR-2300a-5p:bta-miR-2453	-0.0315254	Decrease:1 Gain:2
ENSBTAG00000013060	IQGAP1	8	177	-0.697	bta-miR-2464-5p:bta-miR-339b:bta-miR-339:bta-miR-494:bta-miR-2367:bta-miR-1298:bta-miR-2483:bta-miR-1248	-0.0315028	Decrease:1 Gain:1 Loss:6
ENSBTAG00000021226	SAR1B	3	62	-0.648	bta-miR-21:bta-miR-2359:bta-miR-2463	-0.0313548	Increase:1 Gain:2
ENSBTAG00000030581	TBC1D5	2	28	-0.434	bta-miR-2415:bta-miR-2453	-0.031	Loss:2
ENSBTAG00000014729	MRPL51	6	150	-0.765	bta-miR-211:bta-miR-196a:bta-miR-204:bta-miR-196b:bta-miR-1839:bta-miR-499	-0.0306	Increase:1 Gain:5
ENSBTAG00000007097	THTPA	4	81	-0.619	bta-miR-2346:bta-miR-2417:bta-miR-763:bta-miR-2410	-0.0305679	Decrease:1 Gain:1 Loss:2
ENSBTAG00000005869	SENP6	5	130	-0.792	bta-miR-2284i:bta-miR-2325b:bta-miR-2448:bta-miR-453:bta-miR-2420	-0.0304615	Decrease:1 Gain:4
ENSBTAG00000007835	GPT	2	17	-0.258	bta-miR-2360:bta-miR-2449	-0.0303529	Gain:2
ENSBTAG00000017125	PABPC4	2	28	-0.42	bta-miR-192:bta-miR-215	-0.03	Increase:2
ENSBTAG00000005785	DPY19L1	3	40	-0.4	bta-miR-24-3p:bta-miR-2425:bta-miR-1307	-0.03	Increase:1 Loss:2
ENSBTAG00000031041	NHEJ1	3	44	-0.438	bta-miR-2432:bta-miR-2354:bta-miR-2341	-0.0298636	Gain:2 Loss:1
ENSBTAG00000019741	C3AR1	9	133	-0.439	bta-miR-2414:bta-miR-2361:bta-miR-592:bta-miR-2470:bta-miR-599:bta-miR-2423:bta-miR-2444:bta-miR-2345:bta-miR-2390	-0.0297068	Decrease:8 Loss:1
ENSBTAG00000008014	PPP5C	2	38	-0.558	bta-miR-2382:bta-miR-1343	-0.0293684	Increase:1 Gain:1
ENSBTAG00000006420	BMPR2	1	7	-0.205	bta-miR-1185	-0.0292857	Loss:1
ENSBTAG00000000365	TDP2	4	96	-0.702	bta-miR-181a:bta-miR-181c:bta-miR-181b:bta-miR-181d	-0.02925	Loss:4
ENSBTAG00000015125	KLK5	3	28	-0.272	bta-miR-2898:bta-miR-2346:bta-miR-2298	-0.0291429	Gain:3
ENSBTAG00000007307	SELE	3	85	-0.823	bta-miR-2387:bta-miR-193a:bta-miR-2894	-0.0290471	Decrease:1 Gain:1 Loss:1
ENSBTAG00000001576	TMEM140	4	83	-0.601	bta-miR-2416:bta-miR-2440:bta-miR-17-3p:bta-miR-2394	-0.0289639	Decrease:1 Gain:1 Loss:2
ENSBTAG00000015880	PRIMA1	1	20	-0.572	bta-miR-2882	-0.0286	Gain:1
ENSBTAG00000038340	CLNK	1	5	-0.142	bta-miR-2489	-0.0284	Loss:1
ENSBTAG00000012857	CNNM2	2	54	-0.766	bta-miR-2890:bta-miR-2889	-0.0283704	Gain:2
ENSBTAG00000013960	PSAT1	2	27	-0.38	bta-miR-2392:bta-miR-184	-0.0281481	Gain:1 Loss:1
ENSBTAG00000017465	GNS	7	211	-0.845	bta-miR-191:bta-miR-2475:bta-miR-2354:bta-miR-2371:bta-miR-2482:bta-miR-2341:bta-miR-2426	-0.0280332	Increase:1 Decrease:1 Gain:4 Loss:1
ENSBTAG00000001107	CACYBP	2	33	-0.461	bta-miR-449d:bta-miR-2294	-0.0279394	Loss:2
ENSBTAG00000020761	USP33	8	98	-0.342	bta-miR-2284x:bta-miR-2284d:bta-miR-2284c:bta-miR-2284n:bta-miR-2284m:bta-miR-2284j:bta-miR-2284k:bta-miR-2284v	-0.0279184	Increase:7 Decrease:1
ENSBTAG00000000191	SLC25A20	3	59	-0.549	bta-miR-2285d:bta-miR-2285c:bta-miR-2312	-0.0279153	Loss:3
ENSBTAG00000000387	NICN1	4	110	-0.765	bta-miR-2348:bta-miR-2376:bta-miR-541:bta-miR-2461-5p	-0.0278182	Increase:1 Gain:2 Loss:1
ENSBTAG00000019830	MRPL46	1	5	-0.139	bta-miR-3596	-0.0278	Gain:1
ENSBTAG00000019105	NPLOC4	3	66	-0.611	bta-miR-2407:bta-miR-2881:bta-miR-2900	-0.0277727	Gain:3
ENSBTAG00000005206	TMEM14A	3	45	-0.416	bta-miR-2284w:bta-miR-495:bta-miR-2371	-0.0277333	Increase:1 Loss:2
ENSBTAG00000010957	LHPP	3	63	-0.582	bta-miR-2898:bta-miR-2472:bta-miR-2425	-0.0277143	Gain:1 Loss:2
ENSBTAG00000024091	MALL	6	119	-0.549	bta-miR-200c:bta-miR-200b:bta-miR-2311:bta-miR-429:bta-miR-1291:bta-miR-2894	-0.0276807	Decrease:1 Loss:5
ENSBTAG00000016846	YWHAB	5	140	-0.773	bta-miR-376c:bta-miR-1343:bta-miR-2382:bta-miR-2386:bta-miR-542-5p	-0.0276071	Gain:1 Loss:4
ENSBTAG00000013336	EYA2	3	56	-0.509	bta-miR-129-3p:bta-miR-2329-3p:bta-miR-2317	-0.0272679	Gain:2 Loss:1
ENSBTAG00000006810	ODAM	4	42	-0.286	bta-miR-200c:bta-miR-200b:bta-miR-429:bta-miR-369-3p	-0.0272381	Gain:4
ENSBTAG00000006526	BCL2L1	5	123	-0.669	bta-miR-2882:bta-miR-339b:bta-miR-2295:bta-miR-2367:bta-miR-339	-0.0271951	Gain:5
ENSBTAG00000008755	MARCH7	5	86	-0.464	bta-miR-656:bta-miR-23b-3p:bta-miR-23a:bta-miR-27b:bta-miR-27a-3p	-0.0269767	Increase:2 Decrease:2 Loss:1
ENSBTAG00000034613	C14H8orf73	3	38	-0.341	bta-miR-2415:bta-miR-2306:bta-miR-2320	-0.0269211	Gain:3
ENSBTAG00000006022	ATP6V0E2	5	127	-0.683	bta-miR-2450a:bta-miR-2360:bta-miR-2449:bta-miR-2347:bta-miR-541	-0.0268898	Increase:2 Decrease:3
ENSBTAG00000015986	NDE1	7	167	-0.638	bta-miR-2396:bta-miR-2466-3p:bta-miR-143:bta-miR-2402:bta-miR-2442:bta-miR-2382:bta-miR-1343	-0.0267425	Increase:6 Loss:1
ENSBTAG00000003644	HSPBP1	3	30	-0.266	bta-miR-2300b-3p:bta-miR-2338:bta-miR-2442	-0.0266	Gain:2 Loss:1
ENSBTAG00000014060	LSM6	2	17	-0.226	bta-miR-139:bta-miR-2284w	-0.0265882	Loss:2
ENSBTAG00000039705	LOC509113	3	43	-0.38	bta-miR-2460:bta-miR-2411:bta-miR-122	-0.0265116	Loss:3
ENSBTAG00000000484	HYAL2	1	23	-0.609	bta-miR-2474	-0.0264783	Loss:1
ENSBTAG00000002150	IL17A	2	16	-0.211	bta-miR-655:bta-miR-380-3p	-0.026375	Gain:2
ENSBTAG00000018287	SLC25A48	2	57	-0.751	bta-miR-759:bta-miR-2461-3p	-0.0263509	Gain:2
ENSBTAG00000005471	RHCG	2	45	-0.592	bta-miR-24:bta-miR-2894	-0.0263111	Gain:2
ENSBTAG00000013004	ITIH5	2	34	-0.444	bta-miR-2896:bta-miR-31	-0.0261176	Decrease:1 Gain:1
ENSBTAG00000009962	PDCL3	4	62	-0.404	bta-miR-181a:bta-miR-181c:bta-miR-181b:bta-miR-181d	-0.0260645	Loss:4
ENSBTAG00000005249	RNF14	4	97	-0.632	bta-miR-2284g:bta-miR-2284u:bta-miR-2284b:bta-miR-2284a	-0.0260619	Gain:4
ENSBTAG00000023611	ZBTB32	2	21	-0.272	bta-miR-677:bta-miR-2307	-0.0259048	Gain:1 Loss:1
ENSBTAG00000014197	SLC38A4	2	28	-0.361	bta-miR-2284q:bta-miR-543	-0.0257857	Gain:1 Loss:1
ENSBTAG00000019716	CXCL8	4	108	-0.696	bta-miR-2368:bta-miR-2309:bta-miR-141:bta-miR-200a	-0.0257778	Decrease:1 Gain:2 Loss:1
ENSBTAG00000046670	MLX	5	104	-0.534	bta-miR-125b:bta-miR-125a:bta-miR-670:bta-miR-874:bta-miR-2894	-0.0256731	Decrease:2 Loss:3
ENSBTAG00000010152	MID1	6	164	-0.701	bta-miR-2399:bta-miR-2329-3p:bta-miR-2317:bta-miR-2465:bta-miR-2445:bta-miR-758	-0.0256463	Increase:1 Decrease:2 Gain:2 Loss:1
ENSBTAG00000020611	GLB1L	1	13	-0.332	bta-miR-2450b	-0.0255385	Loss:1
ENSBTAG00000000105	RIT1	4	185	-1.18	bta-miR-487a:bta-miR-592:bta-miR-2359:bta-miR-599	-0.0255135	Gain:3 Loss:1
ENSBTAG00000020979	NGFR	5	166	-0.843	bta-miR-155:bta-miR-328:bta-miR-2284r:bta-miR-2284s:bta-miR-212	-0.0253916	Increase:1 Gain:3 Loss:1
ENSBTAG00000007865	GNPDA1	5	116	-0.589	bta-miR-1179:bta-miR-2370:bta-miR-2451:bta-miR-2382:bta-miR-2343	-0.0253879	Decrease:1 Gain:3 Loss:1
ENSBTAG00000034827	PDGFD	2	45	-0.571	bta-miR-138:bta-miR-541	-0.0253778	Gain:2
ENSBTAG00000045939	LOC506943	1	10	-0.253	bta-miR-2342	-0.0253	Gain:1
ENSBTAG00000031231	IRF1	6	166	-0.699	bta-miR-1388-5p:bta-miR-1287:bta-miR-378:bta-miR-2424:bta-miR-370:bta-miR-2463	-0.0252651	Decrease:2 Gain:1 Loss:3
ENSBTAG00000008973	ASB6	3	62	-0.521	bta-miR-2899:bta-miR-2295:bta-miR-504	-0.0252097	Loss:3
ENSBTAG00000026172	FAM84B	6	195	-0.817	bta-miR-328:bta-miR-1291:bta-miR-1434:bta-miR-2314:bta-miR-2379	-0.0251385	Increase:1 Decrease:1 Gain:1 Loss:2
ENSBTAG00000036260	LPXN	2	43	-0.533	bta-miR-493:bta-miR-873	-0.0247907	Increase:1 Gain:1
ENSBTAG00000002918	RAD51	3	77	-0.636	bta-miR-544b:bta-miR-2399:bta-miR-544a	-0.0247792	Gain:3
ENSBTAG00000020616	DGKD	4	99	-0.609	bta-miR-2899:bta-miR-2436-3p:bta-miR-1306	-0.0246061	Increase:2 Decrease:1
ENSBTAG00000012630	PAMR1	3	61	-0.499	bta-miR-2450a:bta-miR-2360:bta-miR-2449	-0.024541	Gain:3
ENSBTAG00000026772	ZNF142	1	14	-0.343	bta-miR-187	-0.0245	Decrease:1
ENSBTAG00000011831	SPPL2A	1	8	-0.195	bta-miR-2480	-0.024375	Loss:1
ENSBTAG00000010667	PIK3IP1	5	115	-0.56	bta-miR-2425:bta-miR-125b:bta-miR-125a:bta-miR-670:bta-miR-2316	-0.0243478	Decrease:3 Gain:1 Loss:1
ENSBTAG00000002185	RNF7	2	62	-0.754	bta-miR-2284r:bta-miR-2284s	-0.0243226	Gain:2
ENSBTAG00000005678	AACS	3	77	-0.623	bta-miR-760:bta-miR-874:bta-miR-2894	-0.0242727	Decrease:1 Loss:2
ENSBTAG00000010994	CTSF	2	40	-0.485	bta-miR-2890:bta-miR-2889	-0.02425	Loss:2
ENSBTAG00000012448	CCDC91	3	66	-0.529	bta-miR-2303:bta-miR-2439:bta-miR-361	-0.0240455	Gain:2 Loss:1
ENSBTAG00000027513	CXCL2	2	35	-0.419	bta-miR-7:bta-miR-377	-0.0239429	Gain:2
ENSBTAG00000001356	USP38	3	81	-0.646	bta-miR-653:bta-miR-2488:bta-miR-2290	-0.0239259	Increase:1 Loss:2
ENSBTAG00000005427	C10H14orf102	3	76	-0.604	bta-miR-2316:bta-miR-2460:bta-miR-763	-0.0238421	Gain:2 Loss:1
ENSBTAG00000010809	C19H17orf28	4	59	-0.351	bta-miR-185:bta-miR-2450a:bta-miR-2360:bta-miR-2449	-0.0237966	Increase:3 Gain:1
ENSBTAG00000004175	HPD	2	25	-0.297	bta-miR-2347:bta-miR-2397	-0.02376	Loss:2
ENSBTAG00000012454	SLC35A3	7	230	-0.779	bta-miR-23b-3p:bta-miR-23a:bta-miR-181a:bta-miR-181c:bta-miR-181b:bta-miR-2446:bta-miR-181d	-0.0237087	Decrease:5 Loss:2
ENSBTAG00000019870	SLC14A1	4	136	-0.802	bta-miR-2464-3p:bta-miR-500:bta-miR-292:bta-miR-331	-0.0235882	Gain:3 Loss:1
ENSBTAG00000009841	CNDP2	2	43	-0.507	bta-miR-2903:bta-miR-2300b-3p	-0.0235814	Loss:2
ENSBTAG00000009376	DPH1	3	83	-0.652	bta-miR-2427:bta-miR-2438:bta-miR-2305	-0.0235663	Decrease:1 Gain:1 Loss:1
ENSBTAG00000017835	C7H5orf63	3	61	-0.475	bta-miR-329a:bta-miR-362-3p:bta-miR-582	-0.0233607	Gain:1 Loss:2
ENSBTAG00000021121	PPIL2	5	125	-0.583	bta-miR-484:bta-miR-2374:bta-miR-127:bta-miR-2412:bta-miR-1584	-0.02332	Gain:4 Loss:1
ENSBTAG00000019565	NCOA4	3	61	-0.474	bta-miR-197:bta-miR-2406:bta-miR-2457	-0.0233115	Decrease:1 Gain:2
ENSBTAG00000013291	ARMC6	3	58	-0.449	bta-miR-2898:bta-miR-1940:bta-miR-2893	-0.0232241	Loss:3
ENSBTAG00000045520	PDYN	4	113	-0.654	bta-miR-2406:bta-miR-2300b-3p:bta-miR-2885:bta-miR-2896	-0.0231504	Gain:2 Loss:2
ENSBTAG00000006378	RIPK1	1	20	-0.463	bta-miR-2321	-0.02315	Loss:1
ENSBTAG00000007234	PLRG1	1	16	-0.368	bta-miR-2305	-0.023	Loss:1
ENSBTAG00000016609	DQX1	2	38	-0.437	bta-miR-331:bta-miR-504	-0.023	Gain:1 Loss:1
ENSBTAG00000002419	PIGM	5	155	-0.712	bta-miR-302d:bta-miR-302b:bta-miR-302c:bta-miR-2324:bta-miR-2475	-0.0229677	Decrease:3 Gain:2
ENSBTAG00000011826	PEX26	4	90	-0.515	bta-miR-1251:bta-miR-2382:bta-miR-1343:bta-miR-491	-0.0228889	Decrease:3 Loss:1
ENSBTAG00000015326	DFNA5	2	31	-0.354	bta-miR-2329-3p:bta-miR-2317	-0.0228387	Loss:2
ENSBTAG00000010348	PDDC1	5	85	-0.387	bta-miR-2902:bta-miR-2374:bta-miR-2445:bta-miR-2412:bta-miR-1584	-0.0227647	Gain:4 Loss:1
ENSBTAG00000002908	GNG4	9	190	-0.479	bta-miR-2285d:bta-miR-383:bta-miR-490:bta-miR-3596:bta-miR-2319b:bta-miR-767:bta-miR-1284:bta-miR-140:bta-miR-2377	-0.0226895	Increase:3 Gain:6
ENSBTAG00000012788	COX6A1	1	8	-0.181	bta-miR-370	-0.022625	Gain:1
ENSBTAG00000008483	CALCRL	5	154	-0.696	bta-miR-500:bta-miR-362-5p:bta-miR-488:bta-miR-205:bta-miR-433	-0.0225974	Increase:3 Gain:2
ENSBTAG00000017753	APP	3	83	-0.625	bta-miR-2471:bta-miR-2370:bta-miR-2897	-0.0225904	Loss:3
ENSBTAG00000019297	GFRA1	3	68	-0.511	bta-miR-2307:bta-miR-2298:bta-miR-2346	-0.0225441	Increase:1 Gain:1 Loss:1
ENSBTAG00000008773	GUCY2D	4	105	-0.588	bta-miR-147:bta-miR-2405:bta-miR-2470:bta-miR-2423	-0.0224	Increase:3 Loss:1
ENSBTAG00000011010	PRND	6	179	-0.664	bta-miR-2380:bta-miR-2917:bta-miR-2463:bta-miR-2311:bta-miR-2352:bta-miR-875	-0.022257	Increase:1 Gain:3 Loss:2
ENSBTAG00000021808	CACNB3	5	120	-0.534	bta-miR-210:bta-miR-1388-5p:bta-miR-2384:bta-miR-764:bta-miR-2455	-0.02225	Loss:5
ENSBTAG00000012442	CTSB	3	84	-0.621	bta-miR-2328:bta-miR-18a:bta-miR-18b	-0.0221786	Gain:2 Loss:1
ENSBTAG00000023610	U2AF1L4	2	13	-0.144	bta-miR-2483:bta-miR-873	-0.0221538	Gain:2
ENSBTAG00000044150	UCK2	1	11	-0.243	bta-miR-2316	-0.0220909	Loss:1
ENSBTAG00000021483	OLFML1	3	82	-0.603	bta-miR-2362:bta-miR-2385-3p:bta-miR-2408	-0.022061	Gain:3
ENSBTAG00000020568	NKX2-5	1	25	-0.549	bta-miR-369-5p	-0.02196	Loss:1
ENSBTAG00000039597	KRTAP27-1	3	74	-0.538	bta-miR-2318:bta-miR-1197:bta-miR-1224	-0.0218108	Gain:2 Loss:1
ENSBTAG00000009132	TMPRSS2	5	72	-0.314	bta-miR-17-3p:bta-miR-2440:bta-miR-2416:bta-miR-2287:bta-miR-365-5p	-0.0218056	Gain:5
ENSBTAG00000009256	ITGA4	1	17	-0.368	bta-miR-2414	-0.0216471	Loss:1
ENSBTAG00000038700	FAM124B	4	139	-0.745	bta-miR-2898:bta-miR-2312:bta-miR-2285d:bta-miR-2285c	-0.0214388	Increase:2 Gain:2
ENSBTAG00000005268	PLA2G4D	2	32	-0.343	bta-miR-2432:bta-miR-1721	-0.0214375	Gain:1 Loss:1
ENSBTAG00000030557	LIN52	6	140	-0.5	bta-miR-487a:bta-miR-2329-5p:bta-miR-2335:bta-miR-2489:bta-miR-190b:bta-miR-190a	-0.0214286	Gain:2 Loss:4
ENSBTAG00000001659	VPS4A	4	105	-0.562	bta-miR-2379:bta-miR-2324:bta-miR-2360:bta-miR-2449	-0.0214095	Increase:2 Gain:1 Loss:1
ENSBTAG00000003752	SLC25A24	5	118	-0.505	bta-miR-382:bta-miR-2445:bta-miR-2300b-3p:bta-miR-377:bta-miR-380-3p	-0.0213983	Increase:3 Gain:2
ENSBTAG00000003774	C8A	2	36	-0.382	bta-miR-2302:bta-miR-2383	-0.0212222	Gain:1 Loss:1
ENSBTAG00000038107	MAPKAPK2	1	9	-0.191	bta-miR-2466-3p	-0.0212222	Loss:1
ENSBTAG00000010980	ANKMY2	3	63	-0.443	bta-miR-2426:bta-miR-346:bta-miR-873	-0.0210952	Decrease:1 Gain:2
ENSBTAG00000006035	PPP1R1B	3	64	-0.45	bta-miR-2450a:bta-miR-2360:bta-miR-2449	-0.0210938	Gain:3
ENSBTAG00000044075	LOC100138613	3	64	-0.45	bta-miR-329a:bta-miR-362-3p:bta-miR-2464-3p	-0.0210938	Increase:1 Loss:2
ENSBTAG00000016762	SLC25A12	3	76	-0.533	bta-miR-3578:bta-miR-2316:bta-miR-532	-0.0210395	Increase:1 Gain:1 Loss:1
ENSBTAG00000021103	SLC35F5	5	177	-0.741	bta-miR-216a:bta-miR-2351:bta-miR-216b:bta-miR-107:bta-miR-103	-0.0209322	Gain:3 Loss:2
ENSBTAG00000006150	MRPS9	2	46	-0.48	bta-miR-1307:bta-miR-744	-0.0208696	Gain:2
ENSBTAG00000005857	SLC6A1	7	200	-0.592	bta-miR-224:bta-miR-2460:bta-miR-759:bta-miR-2461-3p:bta-miR-2309:bta-miR-505:bta-miR-2401	-0.02072	Gain:7
ENSBTAG00000006836	FBXO33	1	8	-0.165	bta-miR-628	-0.020625	Gain:1
ENSBTAG00000009889	ZNF181	3	63	-0.433	bta-miR-885:bta-miR-2335:bta-miR-2314	-0.020619	Gain:1 Loss:2
ENSBTAG00000016549	LRRC16A	3	32	-0.219	bta-miR-3602:bta-miR-2395:bta-miR-2434	-0.0205313	Loss:3
ENSBTAG00000018204	MYH1	1	9	-0.184	bta-miR-628	-0.0204444	Gain:1
ENSBTAG00000005917	PARD6G	4	153	-0.781	bta-miR-761:bta-miR-409b:bta-miR-214:bta-miR-2334	-0.0204183	Decrease:4
ENSBTAG00000008550	GIMAP7	2	42	-0.427	bta-miR-2466-5p:bta-miR-2471	-0.0203333	Loss:2
ENSBTAG00000005922		2	29	-0.294	bta-miR-761:bta-miR-214	-0.0202759	Loss:2
ENSBTAG00000011481	IL12RB1	6	162	-0.547	bta-miR-2313:bta-miR-23b-3p:bta-miR-23a:bta-miR-2450a:bta-miR-2360:bta-miR-2449	-0.0202593	Increase:3 Decrease:1 Gain:2
ENSBTAG00000013337	DHDH	1	13	-0.263	bta-miR-2480	-0.0202308	Gain:1
ENSBTAG00000017181	MACROD1	1	6	-0.121	bta-miR-2343	-0.0201667	Increase:1
ENSBTAG00000003770	PTS	1	16	-0.322	bta-miR-2460	-0.020125	Loss:1
ENSBTAG00000018667	RCL1	3	47	-0.315	bta-miR-376a:bta-miR-376b:bta-miR-376d	-0.0201064	Loss:3
ENSBTAG00000010956	SCARB2	5	153	-0.615	bta-miR-876:bta-miR-2315:bta-miR-1940:bta-miR-2893:bta-miR-495	-0.020098	Decrease:3 Loss:2
ENSBTAG00000006494	CLDN16	3	92	-0.616	bta-miR-132:bta-miR-2291:bta-miR-330	-0.020087	Gain:1 Loss:2
ENSBTAG00000003388	DPM2	4	67	-0.335	bta-miR-2313:bta-miR-17-3p:bta-miR-2387:bta-miR-346	-0.02	Increase:1 Gain:2 Loss:1
ENSBTAG00000005828	MERTK	2	40	-0.399	bta-miR-873:bta-miR-132	-0.01995	Gain:1 Loss:1
ENSBTAG00000006008	CAMSAP1	3	88	-0.585	bta-miR-2431:bta-miR-551b:bta-miR-2899	-0.0199432	Increase:1 Gain:2
ENSBTAG00000011001	ERG	4	111	-0.553	bta-miR-346:bta-miR-1281:bta-miR-1468:bta-miR-24-3p	-0.0199279	Gain:2 Loss:2
ENSBTAG00000007534	GGH	3	53	-0.351	bta-miR-208b:bta-miR-499:bta-miR-208a	-0.0198679	Loss:3
ENSBTAG00000005454	FUT10	4	120	-0.594	bta-miR-761:bta-miR-107:bta-miR-214:bta-miR-103	-0.0198	Loss:4
ENSBTAG00000004783	CORO1B	2	26	-0.255	bta-miR-2326:bta-miR-2328	-0.0196154	Decrease:2
ENSBTAG00000002881	AP4M1	1	21	-0.411	bta-miR-2466-5p	-0.0195714	Loss:1
ENSBTAG00000006707	ACSL5	2	23	-0.225	bta-miR-412:bta-miR-205	-0.0195652	Decrease:1 Loss:1
ENSBTAG00000017381	CLDN19	4	87	-0.424	bta-miR-107:bta-miR-103:bta-miR-761:bta-miR-214	-0.0194943	Decrease:2 Loss:2
ENSBTAG00000013573	BIRC5	3	94	-0.61	bta-miR-2415:bta-miR-2465:bta-miR-2320	-0.0194681	Increase:1 Gain:2
ENSBTAG00000019255	NFE2L2	2	51	-0.494	bta-miR-532:bta-miR-144	-0.0193725	Increase:1 Gain:1
ENSBTAG00000008309	ATP13A2	2	38	-0.368	bta-miR-2382:bta-miR-2886	-0.0193684	Loss:2
ENSBTAG00000010442	PANK1	1	17	-0.329	bta-miR-2476	-0.0193529	Loss:1
ENSBTAG00000013224	RMND1	5	170	-0.652	bta-miR-484:bta-miR-376c:bta-miR-543:bta-miR-190b:bta-miR-190a	-0.0191765	Loss:5
ENSBTAG00000039091	CSRNP3	2	58	-0.556	bta-miR-190b:bta-miR-190a	-0.0191724	Loss:2
ENSBTAG00000005664	YWHAE	4	71	-0.338	bta-miR-2309:bta-miR-2422:bta-miR-2311:bta-miR-2343	-0.0190423	Gain:2 Loss:2
ENSBTAG00000004979	MRS2	3	148	-0.929	bta-miR-339b:bta-miR-2367:bta-miR-339	-0.0188311	Decrease:3
ENSBTAG00000007272	ATP6V0A2	4	141	-0.663	bta-miR-2338:bta-miR-2462:bta-miR-2475:bta-miR-24-3p	-0.0188085	Gain:1 Loss:3
ENSBTAG00000013831	DSG1	5	225	-0.846	bta-miR-2413:bta-miR-29a:bta-miR-1287:bta-miR-2465:bta-miR-2372	-0.0188	Gain:4 Loss:1
ENSBTAG00000006432	KCNE4	3	147	-0.918	bta-miR-1307:bta-miR-2320:bta-miR-2436-5p	-0.0187347	Gain:1 Loss:2
ENSBTAG00000001824	SLC2A6	3	40	-0.249	bta-miR-2286:bta-miR-761:bta-miR-214	-0.018675	Decrease:1 Gain:2
ENSBTAG00000015097	CACFD1	5	115	-0.429	bta-miR-2353:bta-miR-2887:bta-miR-2300a-5p:bta-miR-760:bta-miR-2300b-3p	-0.0186522	Increase:1 Decrease:2 Loss:2
ENSBTAG00000038929	BCAS4	2	27	-0.25	bta-miR-138:bta-miR-763	-0.0185185	Increase:1 Gain:1
ENSBTAG00000008167	TTC3	4	111	-0.513	bta-miR-2469:bta-miR-1603:bta-miR-2384:bta-miR-584	-0.0184865	Loss:4
ENSBTAG00000002062	TRPA1	2	34	-0.312	bta-miR-544b:bta-miR-544a	-0.0183529	Loss:2
ENSBTAG00000006132	DENND3	1	15	-0.275	bta-miR-2885	-0.0183333	Loss:1
ENSBTAG00000013611	SCLT1	1	30	-0.55	bta-miR-2456	-0.0183333	Loss:1
ENSBTAG00000000816	PRDM1	4	201	-0.915	bta-miR-2327:bta-miR-1777a:bta-miR-2454:bta-miR-2433	-0.018209	Gain:4
ENSBTAG00000008571	CUX2	5	191	-0.693	bta-miR-2324:bta-miR-491:bta-miR-2888:bta-miR-2410:bta-miR-2401	-0.0181414	Increase:4 Gain:1
ENSBTAG00000006225	RPA2	1	9	-0.162	bta-miR-2406	-0.018	Gain:1
ENSBTAG00000009331	CPAMD8	1	8	-0.144	bta-miR-132	-0.018	Loss:1
ENSBTAG00000012768	HMGXB3	2	39	-0.35	bta-miR-143:bta-miR-147	-0.0179487	Loss:2
ENSBTAG00000019167	INPPL1	2	83	-0.743	bta-miR-2881:bta-miR-2900	-0.0179036	Gain:2
ENSBTAG00000019225	SLC39A14	6	182	-0.543	bta-miR-3578:bta-miR-92b:bta-miR-92a:bta-miR-25:bta-miR-92:bta-miR-32	-0.0179011	Loss:6
ENSBTAG00000043553	GPX3	4	91	-0.406	bta-miR-2416:bta-miR-2405:bta-miR-1388-3p:bta-miR-763	-0.0178462	Decrease:2 Gain:1 Loss:1
ENSBTAG00000017847	PPP1R12C	3	56	-0.333	bta-miR-2398:bta-miR-2343:bta-miR-363	-0.0178393	Decrease:1 Gain:1 Loss:1
ENSBTAG00000007675	NPHP1	2	54	-0.481	bta-miR-2439:bta-miR-361	-0.0178148	Gain:2
ENSBTAG00000007581	ADORA2B	2	50	-0.444	bta-miR-2389:bta-miR-2887	-0.01776	Loss:2
ENSBTAG00000018011	APOBR	2	35	-0.31	bta-miR-194:bta-miR-2904	-0.0177143	Gain:1 Loss:1
ENSBTAG00000031916	LOC782874	1	30	-0.531	bta-miR-658	-0.0177	Loss:1
ENSBTAG00000017690		3	109	-0.641	bta-miR-2894:bta-miR-184:bta-miR-484	-0.0176422	Increase:1 Gain:1 Loss:1
ENSBTAG00000012217	PLA2G2F	6	224	-0.658	bta-miR-2890:bta-miR-95:bta-miR-2379:bta-miR-2447:bta-miR-324:bta-miR-326	-0.017625	Increase:4 Gain:2
ENSBTAG00000013869	SH3BP4	5	125	-0.439	bta-miR-2294:bta-miR-324:bta-miR-1271:bta-miR-96:bta-miR-182	-0.01756	Increase:1 Gain:2 Loss:2
ENSBTAG00000025531	PSORS1C2	2	45	-0.394	bta-miR-1388-3p:bta-miR-3600	-0.0175111	Loss:2
ENSBTAG00000011397	UNC13B	4	140	-0.612	bta-miR-767:bta-miR-29c:bta-miR-29b:bta-miR-29d	-0.0174857	Increase:3 Gain:1
ENSBTAG00000016726	KIF15	2	31	-0.271	bta-miR-759:bta-miR-2461-3p	-0.0174839	Gain:2
ENSBTAG00000026586	PPP1R14C	2	40	-0.349	bta-miR-2487:bta-miR-1248	-0.01745	Decrease:1 Gain:1
ENSBTAG00000019630	RGL1	1	12	-0.209	bta-miR-504	-0.0174167	Gain:1
ENSBTAG00000000073	LRPAP1	2	38	-0.33	bta-miR-2332:bta-miR-329b	-0.0173684	Increase:1 Gain:1
ENSBTAG00000017872	ZNF304	3	69	-0.397	bta-miR-660:bta-miR-2424:bta-miR-2894	-0.0172609	Gain:2 Loss:1
ENSBTAG00000018897	PSMD11	2	49	-0.422	bta-miR-2451:bta-miR-541	-0.0172245	Gain:2
ENSBTAG00000015092	NOL12	3	61	-0.35	bta-miR-2370:bta-miR-763:bta-miR-2447	-0.0172131	Increase:2 Gain:1
ENSBTAG00000016956	GANAB	3	79	-0.452	bta-miR-1296:bta-miR-2486:bta-miR-30b-3p	-0.0171646	Gain:2 Loss:1
ENSBTAG00000021251	RIPK4	3	79	-0.45	bta-miR-544b:bta-miR-2399:bta-miR-544a	-0.0170886	Loss:3
ENSBTAG00000005225	RAD52	3	63	-0.357	bta-miR-539:bta-miR-631:bta-miR-2323	-0.017	Gain:2 Loss:1
ENSBTAG00000003956	SGCA	3	73	-0.413	bta-miR-1307:bta-miR-2901:bta-miR-873	-0.0169726	Gain:3
ENSBTAG00000021553	PTPN14	2	21	-0.178	bta-miR-2329-3p:bta-miR-2317	-0.0169524	Loss:2
ENSBTAG00000004259	HPCAL1	2	55	-0.466	bta-miR-2467:bta-miR-2896	-0.0169455	Gain:2
ENSBTAG00000047520	MPV17L	2	40	-0.338	bta-miR-3578:bta-miR-677	-0.0169	Increase:1 Loss:1
ENSBTAG00000019073	TRAF7	2	36	-0.304	bta-miR-2284r:bta-miR-2284s	-0.0168889	Gain:2
ENSBTAG00000000080	GRWD1	3	62	-0.349	bta-miR-2370:bta-miR-30b-3p:bta-miR-2343	-0.0168871	Increase:1 Decrease:1 Gain:1
ENSBTAG00000021739	NPPB	1	15	-0.253	bta-miR-2284i	-0.0168667	Loss:1
ENSBTAG00000014734	CHD4	2	37	-0.31	bta-miR-2428:bta-miR-2904	-0.0167568	Gain:2
ENSBTAG00000008096	EDN1	3	94	-0.525	bta-miR-448:bta-miR-105a:bta-miR-105b	-0.0167553	Loss:3
ENSBTAG00000006844	LEF1	3	57	-0.318	bta-miR-2441:bta-miR-1197:bta-miR-2461-5p	-0.0167368	Gain:3
ENSBTAG00000002823	MPZL1	4	152	-0.635	bta-miR-2442:bta-miR-1281:bta-miR-502b:bta-miR-143	-0.0167105	Increase:1 Gain:3
ENSBTAG00000012698	HDAC1	2	54	-0.45	bta-miR-1291:bta-miR-2894	-0.0166667	Increase:1 Gain:1
ENSBTAG00000021955	NPC2	2	54	-0.449	bta-miR-183:bta-miR-2349	-0.0166296	Decrease:1 Loss:1
ENSBTAG00000000910	SLC6A7	4	139	-0.577	bta-miR-1185:bta-miR-2438:bta-miR-2471:bta-miR-2396	-0.0166043	Gain:1 Loss:3
ENSBTAG00000020294	PTPN6	1	16	-0.265	bta-miR-542-5p	-0.0165625	Loss:1
ENSBTAG00000002341	ETS1	1	32	-0.529	bta-miR-2889	-0.0165313	Loss:1
ENSBTAG00000015230	PLA2G12A	4	160	-0.658	bta-miR-665:bta-miR-2886:bta-miR-411:bta-miR-2414	-0.01645	Increase:1 Gain:1 Loss:2
ENSBTAG00000018499	ANXA8L1	4	75	-0.307	bta-miR-455:bta-miR-496:bta-miR-539:bta-miR-764	-0.0163733	Increase:1 Gain:3
ENSBTAG00000015267	SGSH	4	67	-0.273	bta-miR-342:bta-miR-877:bta-miR-2409:bta-miR-216a	-0.0162985	Loss:4
ENSBTAG00000001484	LZTFL1	1	7	-0.114	bta-miR-2304	-0.0162857	Loss:1
ENSBTAG00000004452	IPO9	3	53	-0.286	bta-miR-2486:bta-miR-217:bta-miR-30b-3p	-0.0161887	Gain:1 Loss:2
ENSBTAG00000011726	CRYL1	2	44	-0.355	bta-miR-615:bta-miR-2334	-0.0161364	Loss:2
ENSBTAG00000018020	GNAT1	5	159	-0.508	bta-miR-30b-3p:bta-miR-2447:bta-miR-326:bta-miR-2406:bta-miR-154	-0.0159748	Decrease:3 Gain:2
ENSBTAG00000011495	DIP2A	2	35	-0.278	bta-miR-2426:bta-miR-873	-0.0158857	Loss:2
ENSBTAG00000017017	CTPS2	2	21	-0.166	bta-miR-432:bta-miR-1434	-0.0158095	Gain:1 Loss:1
ENSBTAG00000039688	FAM101A	1	10	-0.158	bta-miR-2453	-0.0158	Gain:1
ENSBTAG00000030335	ALDH4A1	3	97	-0.509	bta-miR-2438:bta-miR-2295:bta-miR-2405	-0.0157423	Loss:3
ENSBTAG00000003490	ELMO1	3	111	-0.582	bta-miR-107:bta-miR-103:bta-miR-2892	-0.0157297	Decrease:2 Gain:1
ENSBTAG00000018036	CNOT7	5	114	-0.358	bta-miR-26a:bta-miR-26b:bta-miR-2891:bta-miR-876:bta-miR-9	-0.0157018	Gain:3 Loss:2
ENSBTAG00000017086	GRB10	4	157	-0.614	bta-miR-615:bta-miR-423-5p:bta-miR-2360:bta-miR-2449	-0.0156433	Increase:3 Loss:1
ENSBTAG00000006125	PLK3	1	24	-0.375	bta-miR-365-3p	-0.015625	Gain:1
ENSBTAG00000016494	RELT	4	92	-0.359	bta-miR-140:bta-miR-767:bta-miR-1284:bta-miR-2377	-0.0156087	Decrease:2 Loss:2
ENSBTAG00000003455	ANKRD6	2	111	-0.865	bta-miR-615:bta-miR-1249	-0.0155856	Gain:1 Loss:1
ENSBTAG00000046936	MRFAP1	2	65	-0.506	bta-miR-105a:bta-miR-105b	-0.0155692	Loss:2
ENSBTAG00000026708	PRSS35	3	113	-0.586	bta-miR-132:bta-miR-656:bta-miR-2318	-0.0155575	Increase:1 Gain:1 Loss:1
ENSBTAG00000001708	TTLL12	5	112	-0.348	bta-miR-2897:bta-miR-664:bta-miR-940:bta-miR-30b-3p:bta-miR-485	-0.0155357	Increase:4 Gain:1
ENSBTAG00000016168	APLP2	1	15	-0.233	bta-miR-155	-0.0155333	Loss:1
ENSBTAG00000019988	GNA15	2	39	-0.302	bta-miR-2385-5p:bta-miR-2428	-0.0154872	Gain:1 Loss:1
ENSBTAG00000031178	SLC9A9	4	118	-0.455	bta-miR-2485:bta-miR-2327:bta-miR-1777a:bta-miR-2433	-0.0154237	Gain:3 Loss:1
ENSBTAG00000037649	VIPR2	1	17	-0.262	bta-miR-2882	-0.0154118	Gain:1
ENSBTAG00000008579	RCC2	3	120	-0.616	bta-miR-2883:bta-miR-145:bta-miR-2886	-0.0154	Gain:2 Loss:1
ENSBTAG00000006740	SCYL1	1	10	-0.153	bta-miR-2476	-0.0153	Loss:1
ENSBTAG00000034657		1	10	-0.153	bta-miR-2383	-0.0153	Loss:1
ENSBTAG00000020342	MYOC	2	53	-0.402	bta-miR-2459:bta-miR-335	-0.0151698	Loss:2
ENSBTAG00000012078	TMEM176A	3	59	-0.297	bta-miR-541:bta-miR-2284h:bta-miR-2284q	-0.0151017	Gain:3
ENSBTAG00000012865	DEK	4	92	-0.347	bta-miR-2285a:bta-miR-2429:bta-miR-216b:bta-miR-2285b	-0.015087	Decrease:2 Gain:2
ENSBTAG00000021957	LTBP2	4	60	-0.226	bta-miR-376a:bta-miR-376b:bta-miR-376d:bta-miR-29e	-0.0150667	Decrease:1 Loss:3
ENSBTAG00000027764	EID1	4	84	-0.313	bta-miR-26a:bta-miR-26b:bta-miR-2315:bta-miR-2957	-0.0149048	Loss:4
ENSBTAG00000020597	FMO3	1	15	-0.223	bta-miR-2318	-0.0148667	Loss:1
ENSBTAG00000021410	C1GALT1C1	2	54	-0.401	bta-miR-2443:bta-miR-27a-5p	-0.0148519	Loss:2
ENSBTAG00000009738	MGAT4B	2	48	-0.355	bta-miR-2415:bta-miR-2306	-0.0147917	Gain:2
ENSBTAG00000039075	ZNF527	2	56	-0.414	bta-miR-105a:bta-miR-105b	-0.0147857	Gain:2
ENSBTAG00000002126	PFKFB2	4	138	-0.51	bta-miR-2360:bta-miR-323:bta-miR-2449:bta-miR-2467	-0.0147826	Increase:1 Gain:3
ENSBTAG00000014498		1	12	-0.176	bta-miR-2342	-0.0146667	Loss:1
ENSBTAG00000018164	FNDC4	2	82	-0.599	bta-miR-328:bta-miR-1291	-0.0146098	Gain:2
ENSBTAG00000015154	MCL1	5	170	-0.496	bta-miR-2387:bta-miR-421:bta-miR-2284q:bta-miR-2895:bta-miR-23b-5p	-0.0145882	Increase:2 Gain:3
ENSBTAG00000003652	TMEM128	3	62	-0.3	bta-miR-2301:bta-miR-2437:bta-miR-302a	-0.0145161	Gain:1 Loss:2
ENSBTAG00000011256	MYO1B	3	74	-0.358	bta-miR-1271:bta-miR-2469:bta-miR-96	-0.0145135	Gain:3
ENSBTAG00000000575	TNC	2	43	-0.309	bta-miR-216b:bta-miR-493	-0.0143721	Gain:1 Loss:1
ENSBTAG00000002477	MRM2	3	76	-0.364	bta-miR-2414:bta-miR-744:bta-miR-1814a	-0.0143684	Increase:1 Gain:1 Loss:1
ENSBTAG00000006305	AK1	1	25	-0.359	bta-miR-2902	-0.01436	Loss:1
ENSBTAG00000031814	SDS	2	29	-0.208	bta-miR-338:bta-miR-876	-0.0143448	Gain:1 Loss:1
ENSBTAG00000020023	MTHFS	4	94	-0.336	bta-miR-767:bta-miR-409b:bta-miR-2297:bta-miR-2399	-0.0142979	Gain:3 Loss:1
ENSBTAG00000008185	RTN2	2	34	-0.242	bta-miR-664:bta-miR-940	-0.0142353	Gain:2
ENSBTAG00000017132	TTC22	4	151	-0.537	bta-miR-23b-5p:bta-miR-491:bta-miR-2382:bta-miR-1343	-0.0142252	Increase:1 Gain:2 Loss:1
ENSBTAG00000017661	RFX2	4	155	-0.551	bta-miR-328:bta-miR-2464-5p:bta-miR-1291:bta-miR-2917	-0.0142194	Increase:1 Decrease:2 Loss:1
ENSBTAG00000012249	PRR15L	2	66	-0.469	bta-miR-2326:bta-miR-2328	-0.0142121	Gain:2
ENSBTAG00000047998		1	19	-0.27	bta-miR-423-3p	-0.0142105	Loss:1
ENSBTAG00000024723	CHCHD3	2	49	-0.348	bta-miR-2328:bta-miR-494	-0.0142041	Gain:1 Loss:1
ENSBTAG00000001592	INSIG1	3	125	-0.591	bta-miR-2392:bta-miR-2348:bta-miR-2383	-0.014184	Increase:1 Gain:2
ENSBTAG00000005940	PRKAB1	3	93	-0.436	bta-miR-761:bta-miR-214:bta-miR-873	-0.0140645	Increase:3
ENSBTAG00000006024	ISLR	3	92	-0.431	bta-miR-2406:bta-miR-2389:bta-miR-2343	-0.0140543	Increase:1 Gain:1 Loss:1
ENSBTAG00000003035	IMPACT	3	174	-0.814	bta-miR-2344:bta-miR-3578:bta-miR-2886	-0.0140345	Gain:2 Loss:1
ENSBTAG00000019457	MRPL22	1	12	-0.168	bta-miR-1434	-0.014	Loss:1
ENSBTAG00000021939	ELAC2	3	73	-0.338	bta-miR-2461-5p:bta-miR-2326:bta-miR-2400	-0.0138904	Increase:1 Decrease:1 Loss:1
ENSBTAG00000026919	PXDC1	2	48	-0.333	bta-miR-1388-3p:bta-miR-484	-0.013875	Increase:1 Gain:1
ENSBTAG00000016666	KIAA1468	4	118	-0.409	bta-miR-200c:bta-miR-200b:bta-miR-2362:bta-miR-429	-0.0138644	Gain:4
ENSBTAG00000000711	NDRG1	3	104	-0.48	bta-miR-2350:bta-miR-423-5p:bta-miR-2466-3p	-0.0138462	Increase:2 Decrease:1
ENSBTAG00000009417	ZFAND5	2	52	-0.359	bta-miR-504:bta-miR-10b	-0.0138077	Gain:2
ENSBTAG00000003012	TRAF1	3	101	-0.464	bta-miR-2464-5p:bta-miR-2302:bta-miR-2379	-0.0137822	Decrease:1 Gain:2
ENSBTAG00000019066	FAM167A	4	215	-0.739	bta-miR-2881:bta-miR-2900:bta-miR-2360:bta-miR-2449	-0.0137488	Increase:2 Loss:2
ENSBTAG00000003983	TOM1L2	2	51	-0.35	bta-miR-2896:bta-miR-2316	-0.0137255	Decrease:1 Gain:1
ENSBTAG00000021771	PTTG1IP	4	144	-0.493	bta-miR-324:bta-miR-217:bta-miR-759:bta-miR-2461-3p	-0.0136944	Decrease:2 Loss:2
ENSBTAG00000014438	SS18L1	5	148	-0.405	bta-miR-761:bta-miR-2300a-5p:bta-miR-214:bta-miR-136:bta-miR-2334	-0.0136824	Gain:5
ENSBTAG00000009131	TTC37	1	6	-0.082	bta-miR-320	-0.0136667	Loss:1
ENSBTAG00000014078	IGFBPL1	3	139	-0.632	bta-miR-2316:bta-miR-2456:bta-miR-2453	-0.0136403	Gain:1 Loss:2
ENSBTAG00000007759	ABCB8	4	145	-0.491	bta-miR-7:bta-miR-1940:bta-miR-2893:bta-miR-2904	-0.0135448	Gain:3 Loss:1
ENSBTAG00000015520	SLC11A1	2	51	-0.344	bta-miR-2326:bta-miR-2396	-0.0134902	Gain:1 Loss:1
ENSBTAG00000013653	NFE2L1	8	229	-0.385	bta-miR-2415:bta-miR-29c:bta-miR-29b:bta-miR-29d:bta-miR-2375:bta-miR-199a-5p:bta-miR-145:bta-miR-199b	-0.0134498	Increase:3 Decrease:3 Gain:1 Loss:1
ENSBTAG00000010279	DUSP14	2	45	-0.302	bta-miR-423-5p:bta-miR-2379	-0.0134222	Gain:2
ENSBTAG00000019026	EXTL2	4	149	-0.498	bta-miR-562:bta-miR-23b-3p:bta-miR-23a:bta-miR-2381	-0.0133691	Gain:4
ENSBTAG00000016890	ANKS1A	2	51	-0.34	bta-miR-2882:bta-miR-2899	-0.0133333	Increase:1 Gain:1
ENSBTAG00000014001	MAP1A	2	14	-0.093	bta-miR-2284f:bta-miR-2284o	-0.0132857	Loss:2
ENSBTAG00000018535	CDK5RAP1	2	21	-0.139	bta-miR-2284l:bta-miR-2462	-0.0132381	Loss:2
ENSBTAG00000010509	CDK3	3	46	-0.202	bta-miR-2895:bta-miR-17-3p:bta-miR-1301	-0.0131739	Gain:2 Loss:1
ENSBTAG00000010284	AGXT2L1	2	29	-0.191	bta-miR-2429:bta-miR-2285a	-0.0131724	Gain:2
ENSBTAG00000000218	MAP2K5	1	19	-0.247	bta-miR-2284s	-0.013	Loss:1
ENSBTAG00000027205	PGBD5	2	42	-0.272	bta-miR-2406:bta-miR-542-5p	-0.0129524	Loss:2
ENSBTAG00000002923	CX3CR1	3	163	-0.701	bta-miR-2900:bta-miR-1777b:bta-miR-2881	-0.0129018	Loss:3
ENSBTAG00000012156	NAIF1	4	132	-0.424	bta-miR-328:bta-miR-1291:bta-miR-2894	-0.0128485	Decrease:1 Loss:2
ENSBTAG00000015757	PHYHIP	3	139	-0.595	bta-miR-2360:bta-miR-2449:bta-miR-2897	-0.0128417	Increase:3
ENSBTAG00000009047	YPEL3	1	42	-0.536	bta-miR-2348	-0.0127619	Gain:1
ENSBTAG00000020199	F2R	4	128	-0.408	bta-miR-200c:bta-miR-200b:bta-miR-429:bta-miR-381	-0.01275	Loss:4
ENSBTAG00000007434	CD300LG	3	116	-0.493	bta-miR-2466-3p:bta-miR-2471:bta-miR-129-3p	-0.01275	Increase:1 Gain:2
ENSBTAG00000032018	ZNF19	6	185	-0.393	bta-miR-34c:bta-miR-34b:bta-miR-34a:bta-miR-449b:bta-miR-449c:bta-miR-449a	-0.0127459	Loss:6
ENSBTAG00000019585	MYOM1	2	57	-0.363	bta-miR-185:bta-miR-2885	-0.0127368	Gain:2
ENSBTAG00000002085	IL36G	1	14	-0.178	bta-miR-2428	-0.0127143	Loss:1
ENSBTAG00000013885	ADSS	2	50	-0.317	bta-miR-545:bta-miR-421	-0.01268	Loss:2
ENSBTAG00000008109	TMEM97	3	71	-0.3	bta-miR-2284p:bta-miR-2426:bta-miR-2352	-0.0126761	Increase:2 Gain:1
ENSBTAG00000015536	CPNE3	4	115	-0.364	bta-miR-150:bta-miR-2394:bta-miR-367:bta-miR-382	-0.0126609	Gain:2 Loss:2
ENSBTAG00000000564	HMP19	4	133	-0.42	bta-miR-210:bta-miR-764:bta-miR-3600:bta-miR-2455	-0.0126316	Increase:1 Gain:3
ENSBTAG00000025593	C10H15orf57	2	61	-0.384	bta-miR-24-3p:bta-miR-484	-0.0125902	Gain:2
ENSBTAG00000017056	PKLR	4	104	-0.327	bta-miR-146a:bta-miR-2300b-3p:bta-miR-146b:bta-miR-302a	-0.0125769	Loss:4
ENSBTAG00000014295	CAPZA1	3	122	-0.509	bta-miR-2475:bta-miR-2896:bta-miR-2284i	-0.0125164	Increase:1 Gain:2
ENSBTAG00000047975	DOK5	2	43	-0.266	bta-miR-2441:bta-miR-2460	-0.0123721	Increase:1 Gain:1
ENSBTAG00000016253	G6PC3	2	48	-0.296	bta-miR-320b:bta-miR-296	-0.0123333	Gain:2
ENSBTAG00000039968	TMEM55A	1	19	-0.234	bta-miR-655	-0.0123158	Loss:1
ENSBTAG00000016389	UBL4B	2	85	-0.523	bta-miR-2295:bta-miR-24-3p	-0.0123059	Gain:1 Loss:1
ENSBTAG00000024379	LRRC17	1	20	-0.246	bta-miR-2452	-0.0123	Loss:1
ENSBTAG00000001186		2	15	-0.092	bta-miR-23b-3p:bta-miR-23a	-0.0122667	Loss:2
ENSBTAG00000005791	UROS	2	29	-0.176	bta-miR-138:bta-miR-412	-0.0121379	Gain:1 Loss:1
ENSBTAG00000008624	MESDC1	2	58	-0.352	bta-miR-1343:bta-miR-2343	-0.0121379	Gain:2
ENSBTAG00000026263	ZNF45	2	77	-0.466	bta-miR-708:bta-miR-28	-0.0121039	Gain:2
ENSBTAG00000000289	ASB8	3	105	-0.423	bta-miR-2320:bta-miR-2436-5p:bta-miR-1721	-0.0120857	Gain:2 Loss:1
ENSBTAG00000010916	LHFPL4	5	245	-0.592	bta-miR-2902:bta-miR-194:bta-miR-1193:bta-miR-763:bta-miR-214	-0.0120816	Increase:2 Gain:1 Loss:2
ENSBTAG00000047766	G0S2	2	27	-0.162	bta-miR-370:bta-miR-24-3p	-0.012	Gain:1 Loss:1
ENSBTAG00000007893	SCPEP1	2	42	-0.251	bta-miR-2891:bta-miR-453	-0.0119524	Gain:2
ENSBTAG00000007273	TF	1	19	-0.226	bta-miR-2459	-0.0118947	Loss:1
ENSBTAG00000031377	SYCP2L	1	18	-0.214	bta-miR-329b	-0.0118889	Gain:1
ENSBTAG00000012968	COA1	1	25	-0.297	bta-miR-2442	-0.01188	Loss:1
ENSBTAG00000014199	TBX21	2	123	-0.729	bta-miR-22-5p:bta-miR-744	-0.0118537	Gain:1 Loss:1
ENSBTAG00000002414	KCNJ10	5	248	-0.586	bta-miR-876:bta-miR-764:bta-miR-2442:bta-miR-199a-3p:bta-miR-450	-0.0118145	Gain:3 Loss:2
ENSBTAG00000030616	ZCCHC10	1	21	-0.248	bta-miR-654	-0.0118095	Gain:1
ENSBTAG00000015276	SLC26A11	2	59	-0.345	bta-miR-1777b:bta-miR-2438	-0.0116949	Gain:1 Loss:1
ENSBTAG00000001446	ABRACL	1	37	-0.432	bta-miR-2431	-0.0116757	Gain:1
ENSBTAG00000024772	TRIP6	1	14	-0.163	bta-miR-2368	-0.0116429	Gain:1
ENSBTAG00000003695	WDR45L	2	66	-0.384	bta-miR-654:bta-miR-346	-0.0116364	Loss:2
ENSBTAG00000016980	PPIL4	4	185	-0.537	bta-miR-873:bta-miR-1179:bta-miR-545:bta-miR-421	-0.0116108	Increase:1 Decrease:1 Gain:1 Loss:1
ENSBTAG00000019037	AQP4	6	249	-0.48	bta-miR-2444:bta-miR-2304:bta-miR-187:bta-miR-2396:bta-miR-2351:bta-miR-935	-0.0115663	Increase:1 Decrease:1 Gain:3 Loss:1
ENSBTAG00000013133	TBC1D10C	3	80	-0.307	bta-miR-664:bta-miR-940:bta-miR-485	-0.0115125	Gain:3
ENSBTAG00000012985	FUK	3	65	-0.249	bta-miR-211:bta-miR-1248:bta-miR-204	-0.0114923	Loss:3
ENSBTAG00000010658	PFKL	1	43	-0.494	bta-miR-2302	-0.0114884	Gain:1
ENSBTAG00000010460	MARK1	4	150	-0.43	bta-miR-299:bta-miR-183:bta-miR-2320:bta-miR-185	-0.0114667	Gain:1 Loss:3
ENSBTAG00000003501	SACM1L	3	109	-0.416	bta-miR-2425:bta-miR-2284t:bta-miR-2435	-0.0114495	Gain:3
ENSBTAG00000021428	CNDP1	3	93	-0.354	bta-miR-2389:bta-miR-2398:bta-miR-2343	-0.0114194	Gain:3
ENSBTAG00000010889	FSHB	3	74	-0.281	bta-miR-2313:bta-miR-122:bta-miR-2411	-0.0113919	Decrease:2 Loss:1
ENSBTAG00000014046	BPI	1	24	-0.271	bta-miR-330	-0.0112917	Gain:1
ENSBTAG00000004472	DYNLT1	1	11	-0.124	bta-miR-628	-0.0112727	Loss:1
ENSBTAG00000016152	DAB2	4	143	-0.403	bta-miR-1940:bta-miR-2893:bta-miR-2307:bta-miR-2387	-0.0112727	Gain:2 Loss:2
ENSBTAG00000017133	GINS4	3	138	-0.516	bta-miR-541:bta-miR-451:bta-miR-2336	-0.0112174	Decrease:1 Gain:2
ENSBTAG00000006345	ART1	3	88	-0.329	bta-miR-2452:bta-miR-190b:bta-miR-190a	-0.0112159	Loss:3
ENSBTAG00000023929	FOSL2	2	116	-0.65	bta-miR-2326:bta-miR-2328	-0.0112069	Increase:2
ENSBTAG00000019509	NUDT5	3	119	-0.444	bta-miR-27b:bta-miR-27a-3p:bta-miR-2344	-0.0111933	Gain:1 Loss:2
ENSBTAG00000005122	KNG1	3	115	-0.427	bta-miR-2284f:bta-miR-2284o:bta-miR-2284i	-0.0111391	Gain:3
ENSBTAG00000008576	PLEKHD1	1	34	-0.378	bta-miR-2460	-0.0111176	Loss:1
ENSBTAG00000018996	PARK2	2	43	-0.239	bta-miR-2426:bta-miR-671	-0.0111163	Increase:1 Gain:1
ENSBTAG00000000380	C5H12orf39	3	90	-0.333	bta-miR-155:bta-miR-2471:bta-miR-654	-0.0111	Increase:1 Gain:1 Loss:1
ENSBTAG00000010802	KCNK7	1	11	-0.122	bta-miR-562	-0.0110909	Loss:1
ENSBTAG00000021397	NKX2-3	2	61	-0.336	bta-miR-876:bta-miR-2431	-0.0110164	Loss:2
ENSBTAG00000016622	C22H3orf23	4	176	-0.48	bta-miR-2484:bta-miR-584:bta-miR-329b:bta-miR-2320	-0.0109091	Decrease:1 Gain:1 Loss:2
ENSBTAG00000003045	BAMBI	3	130	-0.472	bta-miR-2488:bta-miR-2461-5p:bta-miR-2319b	-0.0108923	Gain:2 Loss:1
ENSBTAG00000017116	RASD2	3	145	-0.523	bta-miR-2415:bta-miR-187:bta-miR-423-5p	-0.0108207	Gain:1 Loss:2
ENSBTAG00000005679	TMEM130	2	95	-0.512	bta-miR-483:bta-miR-184	-0.0107789	Increase:1 Gain:1
ENSBTAG00000003415	ESD	2	78	-0.416	bta-miR-221:bta-miR-222	-0.0106667	Gain:2
ENSBTAG00000002332	LSM5	3	58	-0.206	bta-miR-374b:bta-miR-374a:bta-miR-494	-0.0106552	Gain:3
ENSBTAG00000002010	PI4K2A	4	163	-0.434	bta-miR-542-5p:bta-miR-381:bta-miR-2343:bta-miR-2389	-0.0106503	Increase:1 Gain:2 Loss:1
ENSBTAG00000007870	FKBP14	3	155	-0.55	bta-miR-2385-5p:bta-miR-2888:bta-miR-491	-0.0106452	Gain:3
ENSBTAG00000016252	LSM12	2	131	-0.694	bta-miR-2298:bta-miR-541	-0.0105954	Increase:1 Loss:1
ENSBTAG00000015090	SGTA	4	102	-0.269	bta-miR-1940:bta-miR-2893:bta-miR-185:bta-miR-383	-0.010549	Gain:2 Loss:2
ENSBTAG00000019704	HLTF	1	34	-0.358	bta-miR-2284s	-0.0105294	Loss:1
ENSBTAG00000004738	LRRC47	3	119	-0.416	bta-miR-2392:bta-miR-2320:bta-miR-183	-0.0104874	Increase:1 Gain:2
ENSBTAG00000000394	BACE2	1	12	-0.125	bta-miR-142	-0.0104167	Loss:1
ENSBTAG00000001405	GLCE	4	143	-0.372	bta-miR-2388:bta-miR-2901:bta-miR-375:bta-miR-495	-0.0104056	Decrease:1 Gain:1 Loss:2
ENSBTAG00000003419	EAPP	4	184	-0.478	bta-miR-2426:bta-miR-140:bta-miR-3596:bta-miR-494	-0.0103913	Increase:3 Loss:1
ENSBTAG00000003506	STEAP2	1	23	-0.238	bta-miR-95	-0.0103478	Loss:1
ENSBTAG00000004191	JMJD4	1	6	-0.062	bta-miR-377	-0.0103333	Loss:1
ENSBTAG00000005015	SFXN3	3	142	-0.487	bta-miR-1721:bta-miR-877:bta-miR-2896	-0.0102887	Increase:2 Loss:1
ENSBTAG00000007859	VSIG1	3	91	-0.311	bta-miR-2339:bta-miR-141:bta-miR-200a	-0.0102527	Loss:3
ENSBTAG00000011424	TPM2	2	130	-0.666	bta-miR-328:bta-miR-1291	-0.0102462	Gain:2
ENSBTAG00000039556	WIPI1	1	26	-0.265	bta-miR-2299-3p	-0.0101923	Loss:1
ENSBTAG00000013499	LHX9	3	109	-0.363	bta-miR-26a:bta-miR-26b:bta-miR-2957	-0.00999083	Loss:3
ENSBTAG00000038347	SLC17A6	3	111	-0.368	bta-miR-2301:bta-miR-1603:bta-miR-2337	-0.00994595	Gain:3
ENSBTAG00000030749	DNAJC6	4	145	-0.359	bta-miR-186:bta-miR-2352:bta-miR-2314:bta-miR-2311	-0.00990345	Increase:1 Gain:2 Loss:1
ENSBTAG00000007578	KIAA1598	2	95	-0.464	bta-miR-292:bta-miR-383	-0.00976842	Gain:1 Loss:1
ENSBTAG00000016770	GAPT	2	68	-0.329	bta-miR-2300b-3p:bta-miR-2378	-0.00967647	Decrease:1 Loss:1
ENSBTAG00000000440	HSPB2	1	20	-0.192	bta-miR-669	-0.0096	Decrease:1
ENSBTAG00000027162	TMCO5A	2	45	-0.216	bta-miR-2462:bta-miR-873	-0.0096	Loss:2
ENSBTAG00000031598	GBAS	2	70	-0.335	bta-miR-1814b:bta-miR-219-5p	-0.00957143	Gain:2
ENSBTAG00000046977	PLA2G2D4	1	35	-0.335	bta-miR-2302	-0.00957143	Gain:1
ENSBTAG00000040512	PCP4L1	2	81	-0.387	bta-miR-1307:bta-miR-2398	-0.00955556	Gain:1 Loss:1
ENSBTAG00000010992	CTSH	1	26	-0.246	bta-miR-140	-0.00946154	Loss:1
ENSBTAG00000004926	LRR1	1	27	-0.255	bta-miR-2352	-0.00944444	Loss:1
ENSBTAG00000013478	MARVELD1	3	144	-0.452	bta-miR-2441:bta-miR-2892:bta-miR-2400	-0.00941667	Decrease:1 Gain:2
ENSBTAG00000019107	GAS7	3	153	-0.48	bta-miR-2418:bta-miR-2370:bta-miR-2284x	-0.00941176	Increase:3
ENSBTAG00000005105	PAFAH2	3	101	-0.315	bta-miR-2285b:bta-miR-345-5p:bta-miR-2376	-0.00935644	Increase:1 Gain:1 Loss:1
ENSBTAG00000002352	GGA2	3	106	-0.33	bta-miR-224:bta-miR-874:bta-miR-2894	-0.00933962	Loss:3
ENSBTAG00000016750		1	20	-0.185	bta-miR-188	-0.00925	Loss:1
ENSBTAG00000003064	GCFC1	2	131	-0.602	bta-miR-2319b:bta-miR-2319a	-0.00919084	Loss:2
ENSBTAG00000031871	NKAPL	5	142	-0.261	bta-miR-2460:bta-miR-2401:bta-miR-874:bta-miR-2313:bta-miR-1301	-0.00919014	Gain:2 Loss:3
ENSBTAG00000014525	SLC6A13	1	27	-0.248	bta-miR-185	-0.00918519	Loss:1
ENSBTAG00000012622	TRA2A	1	33	-0.303	bta-miR-2462	-0.00918182	Decrease:1
ENSBTAG00000014912	FMOD	4	119	-0.272	bta-miR-544b:bta-miR-544a:bta-miR-370:bta-miR-31	-0.00914286	Increase:1 Gain:1 Loss:2
ENSBTAG00000032236	CA1	2	44	-0.201	bta-miR-2480:bta-miR-365-3p	-0.00913636	Gain:1 Loss:1
ENSBTAG00000017251	SLC26A8	2	39	-0.178	bta-miR-29a:bta-miR-302a	-0.00912821	Loss:2
ENSBTAG00000013406	CSRP2	1	28	-0.255	bta-miR-2414	-0.00910714	Loss:1
ENSBTAG00000013030	LRRC8A	1	50	-0.455	bta-miR-2388	-0.0091	Gain:1
ENSBTAG00000000748	GAR1	1	21	-0.19	bta-miR-2350	-0.00904762	Loss:1
ENSBTAG00000010413	TMEM169	1	39	-0.352	bta-miR-1468	-0.00902564	Gain:1
ENSBTAG00000005851	VTA1	3	90	-0.27	bta-miR-376a:bta-miR-376b:bta-miR-376d	-0.009	Loss:3
ENSBTAG00000009949	DARS	1	15	-0.135	bta-miR-369-3p	-0.009	Loss:1
ENSBTAG00000020968	BRP44	1	23	-0.206	bta-miR-2318	-0.00895652	Increase:1
ENSBTAG00000009541	SUCLG2	2	63	-0.282	bta-miR-105a:bta-miR-105b	-0.00895238	Decrease:2
ENSBTAG00000025942	HPGD	2	109	-0.485	bta-miR-654:bta-miR-346	-0.00889908	Gain:2
ENSBTAG00000022004	FLNB	2	130	-0.578	bta-miR-2299-3p:bta-miR-1343	-0.00889231	Loss:2
ENSBTAG00000021263	CYP4V2	3	165	-0.489	bta-miR-487b:bta-miR-1940:bta-miR-2893	-0.00889091	Loss:3
ENSBTAG00000007365	NEIL1	3	82	-0.242	bta-miR-409b:bta-miR-2464-5p:bta-miR-2430	-0.00885366	Increase:1 Gain:2
ENSBTAG00000017184	ZBTB33	4	183	-0.404	bta-miR-761:bta-miR-214:bta-miR-2454:bta-miR-485	-0.0088306	Decrease:2 Gain:2
ENSBTAG00000027390	C13H20orf43	1	21	-0.185	bta-miR-2366	-0.00880952	Loss:1
ENSBTAG00000016045	TRIB2	2	110	-0.484	bta-miR-1843:bta-miR-1251	-0.0088	Loss:2
ENSBTAG00000005043	TIMP1	1	5	-0.044	bta-miR-141	-0.0088	Gain:1
ENSBTAG00000006694	CXCL14	2	94	-0.413	bta-miR-2385-3p:bta-miR-217	-0.00878723	Gain:2
ENSBTAG00000024942	RPRML	1	22	-0.193	bta-miR-2899	-0.00877273	Decrease:1
ENSBTAG00000019209	RAD1	2	133	-0.581	bta-miR-2882:bta-miR-2386	-0.00873684	Increase:1 Loss:1
ENSBTAG00000003910	LOC613508	1	22	-0.192	bta-miR-2380	-0.00872727	Loss:1
ENSBTAG00000018488	AFF1	2	78	-0.34	bta-miR-2321:bta-miR-2393	-0.00871795	Gain:1 Loss:1
ENSBTAG00000007622	CTSD	1	56	-0.488	bta-miR-1777b	-0.00871429	Increase:1
ENSBTAG00000005807	MICU1	3	87	-0.252	bta-miR-216a:bta-miR-216b:bta-miR-2904	-0.00868966	Increase:1 Loss:2
ENSBTAG00000002985	KCNMB1	3	151	-0.436	bta-miR-99b:bta-miR-99a:bta-miR-100	-0.00866225	Gain:3
ENSBTAG00000000979	C27H8orf40	2	132	-0.568	bta-miR-669:bta-miR-2378	-0.00860606	Gain:2
ENSBTAG00000006843	UTP15	3	160	-0.458	bta-miR-423-5p:bta-miR-2422:bta-miR-23b-5p	-0.0085875	Gain:1 Loss:2
ENSBTAG00000033331	CHMP1A	2	91	-0.389	bta-miR-1940:bta-miR-2893	-0.00854945	Loss:2
ENSBTAG00000016145	ADAMTS19	1	15	-0.127	bta-miR-345-3p	-0.00846667	Loss:1
ENSBTAG00000017038	HPS4	2	99	-0.419	bta-miR-2431:bta-miR-2903	-0.00846465	Gain:1 Loss:1
ENSBTAG00000017082	POR	1	15	-0.123	bta-miR-2320	-0.0082	Loss:1
ENSBTAG00000015648	DNAJC21	1	32	-0.262	bta-miR-2489	-0.0081875	Loss:1
ENSBTAG00000021731	TGFBRAP1	3	169	-0.461	bta-miR-2487:bta-miR-3432:bta-miR-2387	-0.00818343	Decrease:1 Gain:1 Loss:1
ENSBTAG00000032819		1	23	-0.188	bta-miR-2328	-0.00817391	Loss:1
ENSBTAG00000032961	IER3IP1	1	20	-0.163	bta-miR-2352	-0.00815	Loss:1
ENSBTAG00000021964	CDH17	2	84	-0.342	bta-miR-2458:bta-miR-539	-0.00814286	Increase:1 Loss:1
ENSBTAG00000031069	SNX24	2	104	-0.423	bta-miR-2297:bta-miR-532	-0.00813462	Gain:1 Loss:1
ENSBTAG00000017529	CA8	2	64	-0.26	bta-miR-1721:bta-miR-145	-0.008125	Loss:2
ENSBTAG00000026192	C25H7ORF50	3	139	-0.376	bta-miR-2353:bta-miR-326:bta-miR-615	-0.00811511	Increase:1 Gain:2
ENSBTAG00000005356	ST5	2	59	-0.239	bta-miR-335:bta-miR-2284s	-0.00810169	Increase:1 Gain:1
ENSBTAG00000017287	DRAM1	2	151	-0.606	bta-miR-2331:bta-miR-658	-0.00802649	Gain:1 Loss:1
ENSBTAG00000016108	LOC533435	1	0	-0.008	bta-miR-30b-3p	-0.008	Loss:1
ENSBTAG00000009481	C3H1orf87	2	60	-0.24	bta-miR-494:bta-miR-187	-0.008	Gain:1 Loss:1
ENSBTAG00000034498	LY6D	1	18	-0.144	bta-miR-331	-0.008	Gain:1
ENSBTAG00000035244	ANKRD39	2	70	-0.28	bta-miR-2460:bta-miR-2897	-0.008	Gain:2
ENSBTAG00000019589	C1H21orf2	2	76	-0.301	bta-miR-409b:bta-miR-24-3p	-0.00792105	Increase:1 Loss:1
ENSBTAG00000013411	ENO1	1	31	-0.245	bta-miR-542-5p	-0.00790323	Loss:1
ENSBTAG00000003016	PTPN7	3	126	-0.33	bta-miR-761:bta-miR-214:bta-miR-2428	-0.00785714	Increase:1 Gain:2
ENSBTAG00000007681	DHFR	2	92	-0.361	bta-miR-2298:bta-miR-2365	-0.00784783	Loss:2
ENSBTAG00000015118	PNPLA1	2	105	-0.412	bta-miR-2436-3p:bta-miR-30b-3p	-0.00784762	Increase:1 Gain:1
ENSBTAG00000011133	AP1S3	2	128	-0.501	bta-miR-2451:bta-miR-329b	-0.00782813	Decrease:1 Loss:1
ENSBTAG00000013105	SYT3	2	50	-0.194	bta-miR-2392:bta-miR-2428	-0.00776	Gain:1 Loss:1
ENSBTAG00000015251	ALG13	2	115	-0.446	bta-miR-671:bta-miR-151	-0.00775652	Decrease:1 Loss:1
ENSBTAG00000010662	LIMK2	2	57	-0.22	bta-miR-210:bta-miR-2455	-0.0077193	Gain:2
ENSBTAG00000021078	PYROXD1	1	41	-0.316	bta-miR-2284e	-0.00770732	Gain:1
ENSBTAG00000001506	HTT	2	60	-0.231	bta-miR-2404:bta-miR-2456	-0.0077	Gain:1 Loss:1
ENSBTAG00000010467	SUPT5H	1	16	-0.121	bta-miR-2406	-0.0075625	Gain:1
ENSBTAG00000004247	RPH3A	3	147	-0.37	bta-miR-874:bta-miR-544b:bta-miR-544a	-0.00755102	Increase:2 Loss:1
ENSBTAG00000017104	MUC1	1	33	-0.249	bta-miR-493	-0.00754545	Loss:1
ENSBTAG00000013031	TMEM62	1	15	-0.113	bta-miR-2392	-0.00753333	Loss:1
ENSBTAG00000016096	SYP	2	108	-0.405	bta-miR-22-5p:bta-miR-375	-0.0075	Gain:2
ENSBTAG00000016465	DHCR7	3	113	-0.282	bta-miR-26a:bta-miR-1388-5p:bta-miR-26b	-0.00748673	Loss:3
ENSBTAG00000039620	SAPCD1	1	27	-0.202	bta-miR-361	-0.00748148	Gain:1
ENSBTAG00000001004	ESAM	2	65	-0.242	bta-miR-2389:bta-miR-2343	-0.00744615	Gain:2
ENSBTAG00000015854	TCHHL1	2	92	-0.342	bta-miR-183:bta-miR-2465	-0.00743478	Gain:1 Loss:1
ENSBTAG00000033345	STAR	2	48	-0.178	bta-miR-2393:bta-miR-2284p	-0.00741667	Gain:1 Loss:1
ENSBTAG00000019848	UNG	6	85	-0.105	bta-miR-30e-5p:bta-miR-30b-5p:bta-miR-30a-5p:bta-miR-30f:bta-miR-30d:bta-miR-30c	-0.00741176	Loss:6
ENSBTAG00000012675	MYO19	2	71	-0.263	bta-miR-2379:bta-miR-326	-0.00740845	Gain:2
ENSBTAG00000020394	TNFAIP8L2	1	53	-0.392	bta-miR-2305	-0.00739623	Gain:1
ENSBTAG00000000703	ST6GAL2	2	76	-0.277	bta-miR-2898:bta-miR-2347	-0.00728947	Decrease:1 Loss:1
ENSBTAG00000015810	PLET1	2	65	-0.236	bta-miR-26a:bta-miR-26b	-0.00726154	Loss:2
ENSBTAG00000017075	STX1A	3	155	-0.375	bta-miR-669:bta-miR-2314:bta-miR-2305	-0.00725806	Increase:1 Gain:1 Loss:1
ENSBTAG00000004004	CSDC2	4	164	-0.297	bta-miR-431:bta-miR-2454:bta-miR-562:bta-miR-2286	-0.0072439	Decrease:1 Gain:2 Loss:1
ENSBTAG00000011883	ARL1	1	23	-0.166	bta-miR-875	-0.00721739	Loss:1
ENSBTAG00000012363	LOC100125266	2	63	-0.226	bta-miR-1843:bta-miR-2355	-0.0071746	Gain:1 Loss:1
ENSBTAG00000021872	RASGRP1	2	94	-0.337	bta-miR-221:bta-miR-222	-0.00717021	Gain:2
ENSBTAG00000020751	HSF1	1	16	-0.114	bta-miR-484	-0.007125	Gain:1
ENSBTAG00000001258	TMEM50B	2	134	-0.477	bta-miR-1296:bta-miR-2425	-0.0071194	Gain:1 Loss:1
ENSBTAG00000006193	IRAK2	2	73	-0.258	bta-miR-2443:bta-miR-2309	-0.00706849	Loss:2
ENSBTAG00000003557	CCDC117	3	176	-0.412	bta-miR-33b:bta-miR-33a:bta-miR-2891	-0.00702273	Gain:1 Loss:2
ENSBTAG00000005859	LALBA	1	30	-0.21	bta-miR-484	-0.007	Gain:1
ENSBTAG00000014375	TMCC3	2	82	-0.286	bta-miR-1388-5p:bta-miR-2441	-0.00697561	Gain:2
ENSBTAG00000020689	PPP1R13L	2	58	-0.202	bta-miR-2343:bta-miR-2487	-0.00696552	Gain:1 Loss:1
ENSBTAG00000015979	SEZ6	2	94	-0.327	bta-miR-2360:bta-miR-2449	-0.00695745	Decrease:2
ENSBTAG00000005578	KAT5	1	37	-0.257	bta-miR-22-3p	-0.00694595	Decrease:1
ENSBTAG00000040188	OR12D2	2	62	-0.215	bta-miR-2446:bta-miR-331	-0.00693548	Increase:1 Decrease:1
ENSBTAG00000030897	XRCC2	3	135	-0.31	bta-miR-448:bta-miR-153:bta-miR-500	-0.00688889	Gain:1 Loss:2
ENSBTAG00000014175	STRAP	2	115	-0.396	bta-miR-2353:bta-miR-2904	-0.00688696	Gain:2
ENSBTAG00000002758	THBD	3	126	-0.287	bta-miR-1287:bta-miR-2895:bta-miR-1193	-0.00683333	Increase:1 Decrease:1 Loss:1
ENSBTAG00000021721	CDSN	1	48	-0.326	bta-miR-30b-3p	-0.00679167	Gain:1
ENSBTAG00000002381	ZDHHC5	2	86	-0.292	bta-miR-299:bta-miR-377	-0.0067907	Decrease:1 Gain:1
ENSBTAG00000010378	PEF1	2	75	-0.254	bta-miR-2481:bta-miR-2300a-5p	-0.00677333	Increase:1 Gain:1
ENSBTAG00000011115	CH25H	1	22	-0.149	bta-miR-2370	-0.00677273	Loss:1
ENSBTAG00000019987	RPP14	2	110	-0.371	bta-miR-562:bta-miR-2286	-0.00674545	Loss:2
ENSBTAG00000008120	TMEM199	3	117	-0.263	bta-miR-2301:bta-miR-2318:bta-miR-1814a	-0.00674359	Gain:3
ENSBTAG00000016313	ECH1	1	11	-0.074	bta-miR-487a	-0.00672727	Loss:1
ENSBTAG00000000855	NXN	4	134	-0.222	bta-miR-582:bta-miR-101:bta-miR-144:bta-miR-199c	-0.00662687	Loss:4
ENSBTAG00000000306	ITK	5	206	-0.273	bta-miR-382:bta-miR-2284l:bta-miR-544b:bta-miR-2464-5p:bta-miR-544a	-0.00662621	Increase:3 Decrease:1 Loss:1
ENSBTAG00000008729	FAM45A	2	123	-0.407	bta-miR-1388-5p:bta-miR-1282	-0.00661789	Gain:2
ENSBTAG00000016581	MRPL28	1	28	-0.185	bta-miR-342	-0.00660714	Loss:1
ENSBTAG00000010126	PCIF1	2	119	-0.392	bta-miR-2284r:bta-miR-2284s	-0.00658824	Gain:2
ENSBTAG00000021181	BUB1	1	41	-0.269	bta-miR-2311	-0.00656098	Loss:1
ENSBTAG00000011944	MTTP	2	72	-0.236	bta-miR-2424:bta-miR-2400	-0.00655556	Increase:1 Loss:1
ENSBTAG00000015066	LANCL1	2	148	-0.485	bta-miR-1224:bta-miR-2339	-0.00655405	Increase:1 Gain:1
ENSBTAG00000011952	SULT1E1	2	58	-0.19	bta-miR-216a:bta-miR-216b	-0.00655172	Decrease:1 Loss:1
ENSBTAG00000012406	ZBP1	1	36	-0.235	bta-miR-2415	-0.00652778	Loss:1
ENSBTAG00000003636	LIPA	2	116	-0.378	bta-miR-2333:bta-miR-2306	-0.00651724	Increase:1 Loss:1
ENSBTAG00000010555	C4H7orf53	1	32	-0.208	bta-miR-9	-0.0065	Loss:1
ENSBTAG00000010498	SLC40A1	2	102	-0.331	bta-miR-2370:bta-miR-2363	-0.0064902	Gain:1 Loss:1
ENSBTAG00000000390	TPST1	1	40	-0.259	bta-miR-2389	-0.006475	Gain:1
ENSBTAG00000006506	GIT2	2	89	-0.286	bta-miR-493:bta-miR-2441	-0.00642697	Decrease:1 Loss:1
ENSBTAG00000017450	KLHL24	1	17	-0.109	bta-miR-432	-0.00641176	Gain:1
ENSBTAG00000011766	C7	2	70	-0.224	bta-miR-2313:bta-miR-2902	-0.0064	Loss:2
ENSBTAG00000016984	PTPN9	2	139	-0.443	bta-miR-2403:bta-miR-425-3p	-0.0063741	Loss:2
ENSBTAG00000000807	TMED3	2	49	-0.156	bta-miR-761:bta-miR-214	-0.00636735	Gain:2
ENSBTAG00000034147	OLFML2B	1	33	-0.21	bta-miR-2417	-0.00636364	Gain:1
ENSBTAG00000008133	ALKBH1	2	150	-0.477	bta-miR-421:bta-miR-423-3p	-0.00636	Gain:1 Loss:1
ENSBTAG00000014794	SCYL3	3	260	-0.549	bta-miR-1940:bta-miR-2893:bta-miR-2454	-0.00633462	Increase:1 Loss:2
ENSBTAG00000005082	MED21	1	21	-0.132	bta-miR-656	-0.00628571	Loss:1
ENSBTAG00000002411	CTNND1	2	163	-0.512	bta-miR-2436-5p:bta-miR-2472	-0.00628221	Increase:1 Gain:1
ENSBTAG00000008025	UBE3C	2	109	-0.342	bta-miR-2466-5p:bta-miR-2416	-0.00627523	Decrease:1 Loss:1
ENSBTAG00000040598	CXXC11	1	26	-0.162	bta-miR-1343	-0.00623077	Increase:1
ENSBTAG00000013167	SIGLEC1	1	46	-0.286	bta-miR-302a	-0.00621739	Loss:1
ENSBTAG00000001936	PCK1	1	56	-0.348	bta-miR-764	-0.00621429	Gain:1
ENSBTAG00000044099	ZSWIM7	2	77	-0.239	bta-miR-412:bta-miR-194	-0.00620779	Loss:2
ENSBTAG00000001551	PLEKHG3	1	44	-0.273	bta-miR-2320	-0.00620455	Gain:1
ENSBTAG00000016217	RBM43	2	118	-0.366	bta-miR-30b-3p:bta-miR-677	-0.00620339	Gain:1 Loss:1
ENSBTAG00000003332	RPP40	1	20	-0.124	bta-miR-1468	-0.0062	Loss:1
ENSBTAG00000018046	B3GNT2	3	100	-0.206	bta-miR-2393:bta-miR-2284x:bta-miR-433	-0.00618	Increase:1 Gain:1 Loss:1
ENSBTAG00000003997	UBE2D4	2	79	-0.244	bta-miR-2296:bta-miR-432	-0.00617722	Loss:2
ENSBTAG00000016287	UNK	3	148	-0.304	bta-miR-2328:bta-miR-1343:bta-miR-2382	-0.00616216	Increase:1 Decrease:1 Gain:1
ENSBTAG00000010505	INTS4	3	168	-0.345	bta-miR-2384:bta-miR-2366:bta-miR-763	-0.00616071	Decrease:1 Loss:2
ENSBTAG00000017325	ATG13	3	171	-0.351	bta-miR-2389:bta-miR-2887:bta-miR-2334	-0.00615789	Increase:1 Gain:2
ENSBTAG00000021260	GALNT11	1	32	-0.196	bta-miR-411	-0.006125	Gain:1
ENSBTAG00000013227	SNAI2	2	85	-0.26	bta-miR-2364:bta-miR-2318	-0.00611765	Gain:1 Loss:1
ENSBTAG00000010620	ATP6V1B1	2	73	-0.223	bta-miR-2371:bta-miR-412	-0.00610959	Increase:1 Gain:1
ENSBTAG00000002211	MAPK8IP3	2	165	-0.501	bta-miR-2407:bta-miR-1256	-0.00607273	Gain:2
ENSBTAG00000023731	MC1R	2	55	-0.167	bta-miR-2476:bta-miR-2455	-0.00607273	Gain:2
ENSBTAG00000000638	CDT1	1	33	-0.199	bta-miR-2326	-0.0060303	Gain:1
ENSBTAG00000021819	IFNAR1	2	86	-0.259	bta-miR-320:bta-miR-2402	-0.00602326	Increase:1 Gain:1
ENSBTAG00000013889	TMEM141	2	47	-0.141	bta-miR-2410:bta-miR-2350	-0.006	Gain:2
ENSBTAG00000037465	TRIM6	2	58	-0.174	bta-miR-543:bta-miR-2957	-0.006	Gain:2
ENSBTAG00000002690	BLZF1	1	26	-0.155	bta-miR-665	-0.00596154	Loss:1
ENSBTAG00000001607	TMEM41B	3	127	-0.252	bta-miR-101:bta-miR-144:bta-miR-199c	-0.00595276	Decrease:3
ENSBTAG00000002508	GNG3	1	35	-0.208	bta-miR-136	-0.00594286	Gain:1
ENSBTAG00000004048	MCHR1	1	55	-0.325	bta-miR-551b	-0.00590909	Loss:1
ENSBTAG00000017855	ITM2C	2	89	-0.262	bta-miR-30b-3p:bta-miR-138	-0.00588764	Decrease:1 Loss:1
ENSBTAG00000010334	SYTL3	1	15	-0.088	bta-miR-342	-0.00586667	Gain:1
ENSBTAG00000013184	CEP120	2	129	-0.378	bta-miR-199a-5p:bta-miR-199b	-0.00586047	Loss:2
ENSBTAG00000019712		1	33	-0.193	bta-miR-658	-0.00584848	Gain:1
ENSBTAG00000013721	PSMD10	1	26	-0.152	bta-miR-30b-3p	-0.00584615	Loss:1
ENSBTAG00000013152	NIPSNAP1	4	117	-0.17	bta-miR-193a-5p:bta-miR-2284f:bta-miR-2284o:bta-miR-2487	-0.00581197	Increase:1 Gain:2 Loss:1
ENSBTAG00000039573	RABL6	3	31	-0.06	bta-miR-769:bpr-miR-769:bta-miR-2306	-0.00580645	Gain:1 Loss:2
ENSBTAG00000010812	P2RX4	2	65	-0.188	bta-miR-124a:bta-miR-124b	-0.00578462	Loss:2
ENSBTAG00000015569	ENKUR	1	34	-0.196	bta-miR-2459	-0.00576471	Loss:1
ENSBTAG00000000731	WFIKKN2	2	126	-0.363	bta-miR-2395:bta-miR-331	-0.0057619	Loss:2
ENSBTAG00000009998	GALNTL1	2	131	-0.375	bta-miR-2466-5p:bta-miR-2338	-0.00572519	Increase:1 Gain:1
ENSBTAG00000015602	C7H5orf45	1	21	-0.12	bta-miR-654	-0.00571429	Gain:1
ENSBTAG00000012176	QPCTL	1	43	-0.245	bta-miR-324	-0.00569767	Gain:1
ENSBTAG00000007871	SNX12	3	157	-0.298	bta-miR-2320:bta-miR-2284r:bta-miR-2284s	-0.00569427	Gain:2 Loss:1
ENSBTAG00000004430	SGPP1	2	141	-0.4	bta-miR-124a:bta-miR-124b	-0.00567376	Decrease:2
ENSBTAG00000004745	NAA15	3	205	-0.387	bta-miR-216a:bta-miR-2409:bta-miR-342	-0.00566341	Gain:3
ENSBTAG00000008703	EIF2AK2	1	20	-0.113	bta-miR-185	-0.00565	Gain:1
ENSBTAG00000018631	SAP18	2	97	-0.274	bta-miR-133a:bta-miR-133b	-0.00564948	Loss:2
ENSBTAG00000008734	PM20D1	1	47	-0.265	bta-miR-324	-0.0056383	Loss:1
ENSBTAG00000001030	MTMR3	5	214	-0.241	bta-miR-2438:bta-miR-2459:bta-miR-1940:bta-miR-2893:bta-miR-2387	-0.00563084	Increase:4 Gain:1
ENSBTAG00000013341	GYG2	1	24	-0.135	bta-miR-491	-0.005625	Loss:1
ENSBTAG00000016648	BSG	2	64	-0.18	bta-miR-320b:bta-miR-2445	-0.005625	Gain:2
ENSBTAG00000016848	GTF2E1	1	18	-0.101	bta-miR-335	-0.00561111	Gain:1
ENSBTAG00000015758	C18H16orf57	2	126	-0.353	bta-miR-2316:bta-miR-423-5p	-0.00560317	Decrease:1 Loss:1
ENSBTAG00000031777	GDPD5	2	119	-0.332	bta-miR-542-5p:bta-miR-2453	-0.00557983	Increase:1 Loss:1
ENSBTAG00000019011	PGM1	1	66	-0.367	bta-miR-126	-0.00556061	Loss:1
ENSBTAG00000021254	CENPI	3	108	-0.2	bta-miR-221:bta-miR-222:bta-miR-2369	-0.00555556	Gain:1 Loss:2
ENSBTAG00000000031	TRPV4	1	49	-0.272	bta-miR-1388-5p	-0.00555102	Decrease:1
ENSBTAG00000021176	CRISPLD2	2	165	-0.456	bta-miR-2322:bta-miR-2426	-0.00552727	Gain:1 Loss:1
ENSBTAG00000005797	AGXT	1	19	-0.104	bta-miR-22-3p	-0.00547368	Loss:1
ENSBTAG00000011095	FAR2	3	107	-0.195	bta-miR-2339:bta-miR-3431:bta-miR-1388-3p	-0.00546729	Gain:2 Loss:1
ENSBTAG00000009034	AP3D1	3	93	-0.168	bta-miR-125b:bta-miR-125a:bta-miR-670	-0.00541935	Loss:3
ENSBTAG00000046939	LOC784805	3	155	-0.28	bta-miR-2431:bta-miR-185:bta-miR-2389	-0.00541935	Increase:2 Gain:1
ENSBTAG00000009278	MSL3	1	46	-0.248	bta-miR-377	-0.0053913	Loss:1
ENSBTAG00000027937	PRNP	3	181	-0.324	bta-miR-1298:bta-miR-660:bta-miR-2445	-0.00537017	Decrease:1 Gain:2
ENSBTAG00000008915	SF3B1	3	180	-0.322	bta-miR-22-3p:bta-miR-2354:bta-miR-2341	-0.00536667	Gain:2 Loss:1
ENSBTAG00000004106	PRKRIP1	1	20	-0.107	bta-miR-370	-0.00535	Loss:1
ENSBTAG00000038536	TRIM5	1	46	-0.246	bta-miR-935	-0.00534783	Gain:1
ENSBTAG00000031715	PCMTD2	2	147	-0.393	bta-miR-2387:bta-miR-2406	-0.00534694	Decrease:1 Loss:1
ENSBTAG00000003880	EMILIN2	2	52	-0.139	bta-miR-2347:bta-miR-2401	-0.00534615	Loss:2
ENSBTAG00000012837	COL6A6	1	36	-0.191	bta-miR-2399	-0.00530556	Gain:1
ENSBTAG00000011137	MORN4	1	28	-0.148	bta-miR-2450b	-0.00528571	Gain:1
ENSBTAG00000005759	PLA2G2A	1	23	-0.121	bta-miR-2299-5p	-0.00526087	Gain:1
ENSBTAG00000003439	AKAP10	3	160	-0.28	bta-miR-2417:bta-miR-2338:bta-miR-2397	-0.00525	Decrease:1 Gain:1 Loss:1
ENSBTAG00000017263	MXI1	2	158	-0.414	bta-miR-329a:bta-miR-362-3p	-0.00524051	Decrease:2
ENSBTAG00000021581	FHOD3	1	34	-0.178	bta-miR-2389	-0.00523529	Gain:1
ENSBTAG00000000981	KLHDC8B	1	53	-0.277	bta-miR-1721	-0.00522642	Gain:1
ENSBTAG00000010338	FBXO36	5	249	-0.26	bta-miR-330:bta-miR-193a-5p:bta-miR-125b:bta-miR-125a:bta-miR-670	-0.00522088	Increase:4 Decrease:1
ENSBTAG00000000266	NAB1	2	150	-0.391	bta-miR-2338:bta-miR-2457	-0.00521333	Gain:2
ENSBTAG00000003679	PAAF1	1	34	-0.177	bta-miR-2894	-0.00520588	Gain:1
ENSBTAG00000005585		1	30	-0.156	bta-miR-1306	-0.0052	Gain:1
ENSBTAG00000006103	XRCC6	1	21	-0.109	bta-miR-377	-0.00519048	Loss:1
ENSBTAG00000009655	TNS3	1	21	-0.109	bta-miR-140	-0.00519048	Loss:1
ENSBTAG00000014890	CYP19A1	3	193	-0.332	bta-miR-193a-5p:bta-miR-194:bta-miR-2898	-0.00516062	Increase:1 Loss:2
ENSBTAG00000008652	DUSP27	1	46	-0.237	bta-miR-292	-0.00515217	Loss:1
ENSBTAG00000023453	C18H19orf54	2	130	-0.334	bta-miR-30b-3p:bta-miR-2471	-0.00513846	Increase:2
ENSBTAG00000019767	MIER2	3	111	-0.189	bta-miR-2415:bta-miR-199a-5p:bta-miR-199b	-0.00510811	Loss:3
ENSBTAG00000016501	ARHGAP1	3	151	-0.255	bta-miR-1248:bta-miR-2338:bta-miR-449d	-0.00506623	Decrease:2 Loss:1
ENSBTAG00000011411	SIT1	1	41	-0.207	bta-miR-1225-3p	-0.00504878	Loss:1
ENSBTAG00000002582	LYG2	3	179	-0.301	bta-miR-143:bta-miR-2335:bta-miR-562	-0.00504469	Gain:1 Loss:2
ENSBTAG00000027625	SFRP1	2	163	-0.411	bta-miR-2299-3p:bta-miR-542-5p	-0.00504294	Increase:1 Gain:1
ENSBTAG00000033690	BARD1	1	40	-0.201	bta-miR-224	-0.005025	Loss:1
ENSBTAG00000017265	VBP1	1	48	-0.241	bta-miR-500	-0.00502083	Gain:1
ENSBTAG00000000149	USP40	2	59	-0.148	bta-miR-2389:bta-miR-2312	-0.00501695	Gain:1 Loss:1
ENSBTAG00000046746	COASY	1	30	-0.15	bta-miR-1291	-0.005	Loss:1
ENSBTAG00000016541	CAMK1G	2	88	-0.219	bta-miR-324:bta-miR-383	-0.00497727	Increase:1 Loss:1
ENSBTAG00000011239	SEC11A	2	33	-0.082	bta-miR-329a:bta-miR-362-3p	-0.0049697	Gain:2
ENSBTAG00000010549	IFRD1	1	45	-0.223	bta-miR-539	-0.00495556	Loss:1
ENSBTAG00000045834	RASSF7	1	40	-0.198	bta-miR-340	-0.00495	Loss:1
ENSBTAG00000018564	ZFYVE27	2	122	-0.301	bta-miR-212:bta-miR-2894	-0.00493443	Increase:1 Loss:1
ENSBTAG00000019488	USP6NL	1	61	-0.301	bta-miR-210	-0.00493443	Decrease:1
ENSBTAG00000016724	NPEPL1	1	56	-0.276	bta-miR-2460	-0.00492857	Loss:1
ENSBTAG00000018879	ZNF451	1	37	-0.181	bta-miR-628	-0.00489189	Loss:1
ENSBTAG00000009698	ABCD3	2	114	-0.276	bta-miR-1284:bta-miR-2377	-0.00484211	Gain:2
ENSBTAG00000021107	STXBP5	1	56	-0.271	bta-miR-1843	-0.00483929	Loss:1
ENSBTAG00000014677	TADA2A	1	62	-0.3	bta-miR-760	-0.00483871	Loss:1
ENSBTAG00000001457	C20H5orf28	2	108	-0.261	bta-miR-221:bta-miR-222	-0.00483333	Loss:2
ENSBTAG00000013577	SLC1A5	2	48	-0.116	bta-miR-199a-5p:bta-miR-199b	-0.00483333	Loss:2
ENSBTAG00000006643	C6H4orf19	2	75	-0.181	bta-miR-17-3p:bta-miR-767	-0.00482667	Gain:2
ENSBTAG00000010470	C29H11orf83	1	38	-0.182	bta-miR-378	-0.00478947	Loss:1
ENSBTAG00000021604	TMEM138	1	66	-0.315	bta-miR-486	-0.00477273	Loss:1
ENSBTAG00000019587	PI15	1	60	-0.286	bta-miR-2889	-0.00476667	Gain:1
ENSBTAG00000001562	NFE2	1	17	-0.081	bta-miR-362-5p	-0.00476471	Loss:1
ENSBTAG00000003762	GNB5	1	79	-0.376	bta-miR-1388-3p	-0.00475949	Gain:1
ENSBTAG00000007588	ERLIN1	3	152	-0.241	bta-miR-140:bta-miR-3596:bta-miR-323	-0.00475658	Increase:1 Gain:2
ENSBTAG00000031252	CD82	2	98	-0.233	bta-miR-708:bta-miR-28	-0.0047551	Gain:2
ENSBTAG00000015023	TRAPPC6B	1	67	-0.318	bta-miR-1721	-0.00474627	Gain:1
ENSBTAG00000013534	GFAP	2	149	-0.352	bta-miR-2382:bta-miR-1343	-0.00472483	Decrease:2
ENSBTAG00000038235	NOD1	1	34	-0.16	bta-miR-425-5p	-0.00470588	Loss:1
ENSBTAG00000019271	NARS	1	54	-0.254	bta-miR-2284w	-0.0047037	Decrease:1
ENSBTAG00000001002	TCF7	2	149	-0.35	bta-miR-1940:bta-miR-2893	-0.00469799	Increase:2
ENSBTAG00000002678	MED18	1	36	-0.169	bta-miR-2373	-0.00469444	Gain:1
ENSBTAG00000012938	JARID2	3	151	-0.236	bta-miR-2338:bta-miR-22-3p:bta-miR-763	-0.00468874	Gain:2 Loss:1
ENSBTAG00000019537	MARCH8	4	192	-0.225	bta-miR-125b:bta-miR-491:bta-miR-125a:bta-miR-670	-0.0046875	Decrease:4
ENSBTAG00000018033	PIP4K2A	1	44	-0.206	bta-miR-122	-0.00468182	Loss:1
ENSBTAG00000045828	PTBP1	4	148	-0.17	bta-miR-2486:bta-miR-2443:bta-miR-2425:bta-miR-432	-0.00459459	Increase:2 Decrease:1 Loss:1
ENSBTAG00000011171	LOC522631	1	39	-0.179	bta-miR-2466-3p	-0.00458974	Gain:1
ENSBTAG00000003958	TMEM220	2	114	-0.261	bta-miR-2366:bta-miR-2335	-0.00457895	Gain:2
ENSBTAG00000039340	SCN4B	2	198	-0.449	bta-miR-2903:bta-miR-2431	-0.00453535	Increase:1 Loss:1
ENSBTAG00000020541	PIGY	1	68	-0.308	bta-miR-2464-3p	-0.00452941	Loss:1
ENSBTAG00000003069	MAN1C1	1	29	-0.131	bta-miR-2409	-0.00451724	Loss:1
ENSBTAG00000013569	CD38	1	51	-0.23	bta-miR-182	-0.0045098	Loss:1
ENSBTAG00000037726	PLCD1	2	32	-0.072	bta-miR-345-3p:bta-miR-2376	-0.0045	Gain:1 Loss:1
ENSBTAG00000017461	SLC16A3	1	65	-0.292	bta-miR-326	-0.00449231	Loss:1
ENSBTAG00000016121	KRT75	1	44	-0.197	bta-miR-2466-5p	-0.00447727	Loss:1
ENSBTAG00000025311	GMFB	2	157	-0.351	bta-miR-2326:bta-miR-2328	-0.00447134	Loss:2
ENSBTAG00000020904	JAK3	1	30	-0.134	bta-miR-320	-0.00446667	Loss:1
ENSBTAG00000047708	CD99L2	1	46	-0.205	bta-miR-541	-0.00445652	Gain:1
ENSBTAG00000012855	LPL	3	150	-0.222	bta-miR-2301:bta-miR-2450c:bta-miR-223	-0.00444	Loss:3
ENSBTAG00000011554	SURF6	1	30	-0.133	bta-miR-2896	-0.00443333	Gain:1
ENSBTAG00000021654	GAS2	1	79	-0.35	bta-miR-2450c	-0.00443038	Loss:1
ENSBTAG00000022622	CISH	2	84	-0.186	bta-miR-628:bta-miR-2305	-0.00442857	Gain:2
ENSBTAG00000001805	TWSG1	2	163	-0.36	bta-miR-2393:bta-miR-105a	-0.00441718	Decrease:1 Gain:1
ENSBTAG00000039246	TRIM11	2	120	-0.265	bta-miR-2300b-3p:bta-miR-2353	-0.00441667	Decrease:1 Loss:1
ENSBTAG00000017871	GNA12	1	25	-0.11	bta-miR-2415	-0.0044	Loss:1
ENSBTAG00000019052	ANK3	2	211	-0.463	bta-miR-2354:bta-miR-2341	-0.00438863	Gain:2
ENSBTAG00000021709	SPI1	2	62	-0.136	bta-miR-2299-5p:bta-miR-107	-0.0043871	Gain:1 Loss:1
ENSBTAG00000021079	C3H1orf210	1	16	-0.07	bta-miR-433	-0.004375	Loss:1
ENSBTAG00000010968	TMED1	2	70	-0.153	bta-miR-2472:bta-miR-296	-0.00437143	Gain:2
ENSBTAG00000027246	UBD	1	27	-0.118	bta-miR-202	-0.00437037	Loss:1
ENSBTAG00000012623	NDP	1	63	-0.274	bta-miR-338	-0.00434921	Gain:1
ENSBTAG00000001774	SPRY2	1	53	-0.23	bta-miR-2305	-0.00433962	Gain:1
ENSBTAG00000014541	PDGFA	1	53	-0.23	bta-miR-2322	-0.00433962	Increase:1
ENSBTAG00000021602	CTTNBP2NL	1	97	-0.42	bta-miR-345-5p	-0.0043299	Increase:1
ENSBTAG00000034384	VWA3B	2	117	-0.251	bta-miR-183:bta-miR-3601	-0.0042906	Gain:1 Loss:1
ENSBTAG00000012604	C2H1orf130	1	29	-0.124	bta-miR-2308	-0.00427586	Gain:1
ENSBTAG00000037559	CYP2C18	1	44	-0.188	bta-miR-2400	-0.00427273	Loss:1
ENSBTAG00000004950	BRB	1	36	-0.153	bta-miR-653	-0.00425	Gain:1
ENSBTAG00000004613	CSGALNACT1	2	107	-0.227	bta-miR-218:bta-miR-764	-0.00424299	Gain:2
ENSBTAG00000038221	EFNA2	2	117	-0.248	bta-miR-206:bta-miR-1	-0.00423932	Decrease:2
ENSBTAG00000010738	CCL14	1	59	-0.25	bta-miR-187	-0.00423729	Loss:1
ENSBTAG00000002483	HES5	1	48	-0.203	bta-miR-1225-3p	-0.00422917	Gain:1
ENSBTAG00000007190	THAP6	2	196	-0.412	bta-miR-2369:bta-miR-380-5p	-0.00420408	Loss:2
ENSBTAG00000045704	IGSF11	1	41	-0.172	bta-miR-2394	-0.00419512	Loss:1
ENSBTAG00000007678	MKX	1	32	-0.134	bta-miR-2298	-0.0041875	Loss:1
ENSBTAG00000032014	MGC140080	2	44	-0.092	bta-miR-2429:bta-miR-2285a	-0.00418182	Gain:2
ENSBTAG00000003954	ASH1L	3	192	-0.267	bta-miR-1721:bta-miR-199a-5p:bta-miR-199b	-0.00417188	Loss:3
ENSBTAG00000009988	SMARCB1	1	24	-0.1	bta-miR-491	-0.00416667	Gain:1
ENSBTAG00000008931	CREG1	2	97	-0.202	bta-miR-2383:bta-miR-7	-0.00416495	Increase:1 Gain:1
ENSBTAG00000005193	CRTAM	2	82	-0.17	bta-miR-2340:bta-miR-2394	-0.00414634	Gain:2
ENSBTAG00000010215	CREB3L3	1	59	-0.244	bta-miR-2357	-0.00413559	Loss:1
ENSBTAG00000002879	DCPS	2	166	-0.343	bta-miR-2308:bta-miR-27a-5p	-0.00413253	Gain:2
ENSBTAG00000017780	DPYSL4	1	61	-0.251	bta-miR-490	-0.00411475	Gain:1
ENSBTAG00000027506	SNRPB2	1	27	-0.111	bta-miR-2445	-0.00411111	Loss:1
ENSBTAG00000011732	PGAP3	2	148	-0.304	bta-miR-2381:bta-miR-485	-0.00410811	Increase:1 Gain:1
ENSBTAG00000017115	TMEM41A	2	58	-0.119	bta-miR-2303:bta-miR-345-3p	-0.00410345	Gain:1 Loss:1
ENSBTAG00000020250	SLC28A1	1	63	-0.258	bta-miR-2885	-0.00409524	Loss:1
ENSBTAG00000037972	SLC25A26	1	66	-0.27	bta-miR-2456	-0.00409091	Gain:1
ENSBTAG00000017179	USP12	2	179	-0.366	bta-miR-29e:bta-miR-1306	-0.00408939	Increase:1 Gain:1
ENSBTAG00000004115	MYLIP	2	124	-0.253	bta-miR-2460:bta-miR-1197	-0.00408065	Gain:1 Loss:1
ENSBTAG00000012961	PAPSS1	1	53	-0.216	bta-miR-140	-0.00407547	Loss:1
ENSBTAG00000021287	SLC16A7	1	54	-0.22	bta-miR-2297	-0.00407407	Loss:1
ENSBTAG00000011593	QKI	1	56	-0.228	bta-miR-137	-0.00407143	Gain:1
ENSBTAG00000008001	NUCKS1	1	53	-0.215	bta-miR-2370	-0.0040566	Increase:1
ENSBTAG00000013556	UNC13D	2	109	-0.221	bta-miR-2353:bta-miR-2453	-0.00405505	Increase:1 Decrease:1
ENSBTAG00000011484	ZDHHC3	2	131	-0.264	bta-miR-2393:bta-miR-1306	-0.00403053	Gain:1 Loss:1
ENSBTAG00000019124	EIF4EBP2	1	59	-0.237	bta-miR-2431	-0.00401695	Gain:1
ENSBTAG00000005961	CDC42SE2	2	151	-0.302	bta-miR-361:bta-miR-1193	-0.004	Gain:2
ENSBTAG00000027809	RABGAP1L	2	107	-0.214	bta-miR-19b:bta-miR-19a	-0.004	Loss:2
ENSBTAG00000039275	ERAP2	2	101	-0.202	bta-miR-24:bta-miR-433	-0.004	Loss:2
ENSBTAG00000000065	CRLS1	2	69	-0.137	bta-miR-410:bta-miR-2329-5p	-0.00397101	Gain:2
ENSBTAG00000023374	FUT1	3	107	-0.141	bta-miR-26a:bta-miR-26b:bta-miR-365-3p	-0.00395327	Gain:1 Loss:2
ENSBTAG00000000160	CBS	1	58	-0.229	bta-miR-2483	-0.00394828	Gain:1
ENSBTAG00000033278	F2RL3	1	38	-0.15	bta-miR-324	-0.00394737	Loss:1
ENSBTAG00000024983	FBXO47	2	175	-0.345	bta-miR-764:bta-miR-193a-5p	-0.00394286	Gain:1 Loss:1
ENSBTAG00000000919	HEY2	2	119	-0.234	bta-miR-2398:bta-miR-345-5p	-0.00393277	Gain:1 Loss:1
ENSBTAG00000014343	RABL5	1	43	-0.169	bta-miR-3578	-0.00393023	Gain:1
ENSBTAG00000018167	KLHL31	1	55	-0.216	bta-miR-1835	-0.00392727	Decrease:1
ENSBTAG00000009236	DAGLB	3	180	-0.234	bta-miR-2443:bta-miR-320b:bta-miR-144	-0.0039	Decrease:1 Gain:1 Loss:1
ENSBTAG00000013282	NECAP2	2	80	-0.156	bta-miR-2486:bta-miR-2350	-0.0039	Loss:2
ENSBTAG00000008700	CRCT1	1	28	-0.109	bta-miR-340	-0.00389286	Loss:1
ENSBTAG00000018446	GCA	2	89	-0.173	bta-miR-155:bta-miR-2487	-0.00388764	Increase:1 Gain:1
ENSBTAG00000020031	PKD2	2	117	-0.226	bta-miR-2448:bta-miR-380-5p	-0.00386325	Loss:2
ENSBTAG00000004303	SLC27A2	1	29	-0.112	bta-miR-2477	-0.00386207	Loss:1
ENSBTAG00000003191	FSCN1	1	126	-0.483	bta-miR-2882	-0.00383333	Loss:1
ENSBTAG00000006789	FGD5	2	105	-0.201	bta-miR-2887:bta-miR-491	-0.00382857	Increase:1 Gain:1
ENSBTAG00000020850	MUL1	2	113	-0.216	bta-miR-2367:bta-miR-486	-0.00382301	Loss:2
ENSBTAG00000040055	CAB39	2	149	-0.283	bta-miR-31:bta-miR-2408	-0.00379866	Loss:2
ENSBTAG00000015611	TBC1D9B	1	46	-0.173	bta-miR-2343	-0.00376087	Gain:1
ENSBTAG00000016208	TGM2	2	99	-0.186	bta-miR-491:bta-miR-1256	-0.00375758	Decrease:1 Gain:1
ENSBTAG00000019008	FBXL16	2	168	-0.315	bta-miR-2436-3p:bta-miR-1193	-0.00375	Increase:1 Gain:1
ENSBTAG00000016704	SLC37A2	1	99	-0.371	bta-miR-2883	-0.00374747	Gain:1
ENSBTAG00000013670	SLC46A2	2	87	-0.163	bta-miR-2898:bta-miR-2312	-0.00374713	Loss:2
ENSBTAG00000021334	C24H18orf32	1	99	-0.368	bta-miR-188	-0.00371717	Loss:1
ENSBTAG00000010775	POGK	4	168	-0.156	bta-miR-3431:bta-miR-3604:bta-miR-1434:bta-miR-494	-0.00371429	Increase:1 Gain:2 Loss:1
ENSBTAG00000003089	RHPN2	1	82	-0.304	bta-miR-2885	-0.00370732	Loss:1
ENSBTAG00000011505	RABEP1	2	194	-0.359	bta-miR-2401:bta-miR-432	-0.00370103	Decrease:2
ENSBTAG00000039493	ZNF177	2	91	-0.167	bta-miR-320:bta-miR-345-3p	-0.00367033	Gain:1 Loss:1
ENSBTAG00000039391	USP27X	1	57	-0.209	bta-miR-2314	-0.00366667	Loss:1
ENSBTAG00000007484	ACADS	1	59	-0.216	bta-miR-551a	-0.00366102	Decrease:1
ENSBTAG00000007133	CUL2	1	44	-0.161	bta-miR-495	-0.00365909	Gain:1
ENSBTAG00000011366	ST8SIA6	1	115	-0.42	bta-miR-184	-0.00365217	Loss:1
ENSBTAG00000006928	OAT	1	58	-0.211	bta-miR-654	-0.00363793	Gain:1
ENSBTAG00000018375	ATCAY	1	33	-0.12	bta-miR-2462	-0.00363636	Loss:1
ENSBTAG00000012544	IFNGR1	1	48	-0.174	bta-miR-187	-0.003625	Loss:1
ENSBTAG00000020655	BSDC1	2	127	-0.23	bta-miR-18a:bta-miR-18b	-0.00362205	Gain:2
ENSBTAG00000014835	SPARC	2	95	-0.172	bta-miR-2441:bta-miR-223	-0.00362105	Gain:2
ENSBTAG00000034184	NMS	1	5	-0.018	bta-miR-2421	-0.0036	Loss:1
ENSBTAG00000005565	CLN6	1	52	-0.187	bta-miR-2316	-0.00359615	Gain:1
ENSBTAG00000031500	SHMT2	1	41	-0.147	bta-miR-2387	-0.00358537	Gain:1
ENSBTAG00000008154	LIMD2	2	86	-0.154	bta-miR-2898:bta-miR-17-3p	-0.0035814	Loss:2
ENSBTAG00000014903	ABCA3	1	46	-0.164	bta-miR-7	-0.00356522	Gain:1
ENSBTAG00000006590	NUDT16L1	2	113	-0.201	bta-miR-29e:bta-miR-338	-0.00355752	Gain:2
ENSBTAG00000014981	OTUB2	3	174	-0.206	bta-miR-9:bta-miR-2410:bta-miR-2284w	-0.00355172	Decrease:1 Gain:1 Loss:1
ENSBTAG00000010207	NUDT21	1	11	-0.039	bta-miR-2429	-0.00354545	Gain:1
ENSBTAG00000033076	TRPM6	1	22	-0.078	bta-miR-2414	-0.00354545	Loss:1
ENSBTAG00000020417	DAPK3	2	134	-0.237	bta-miR-1306:bta-miR-1296	-0.00353731	Increase:1 Gain:1
ENSBTAG00000018833	SVOP	2	123	-0.217	bta-miR-562:bta-miR-2286	-0.00352846	Loss:2
ENSBTAG00000037996	ARMCX3	3	120	-0.141	bta-miR-2487:bta-miR-2891:bta-miR-9	-0.003525	Decrease:1 Gain:2
ENSBTAG00000031575	VAV3	1	85	-0.299	bta-miR-340	-0.00351765	Loss:1
ENSBTAG00000010001	RHOT1	1	66	-0.232	bta-miR-185	-0.00351515	Gain:1
ENSBTAG00000016337	ACOT13	1	66	-0.232	bta-miR-2318	-0.00351515	Loss:1
ENSBTAG00000021799	RCN3	1	50	-0.175	bta-miR-2438	-0.0035	Gain:1
ENSBTAG00000026278	CLDN4	1	63	-0.22	bta-miR-488	-0.00349206	Loss:1
ENSBTAG00000002267	ANKRD40	2	179	-0.312	bta-miR-874:bta-miR-365-3p	-0.00348603	Gain:2
ENSBTAG00000013259	POLR3A	2	179	-0.312	bta-miR-484:bta-miR-2474	-0.00348603	Decrease:1 Gain:1
ENSBTAG00000005136	ABI1	1	64	-0.223	bta-miR-2468	-0.00348438	Loss:1
ENSBTAG00000019557	NR1I2	1	56	-0.195	bta-miR-2372	-0.00348214	Loss:1
ENSBTAG00000020252	NLGN2	3	178	-0.206	bta-miR-2403:bta-miR-425-3p:bta-miR-370	-0.00347191	Increase:1 Gain:2
ENSBTAG00000002333	HOPX	1	46	-0.159	bta-miR-376c	-0.00345652	Loss:1
ENSBTAG00000011209	SYT11	3	155	-0.178	bta-miR-2293:bta-miR-2415:bta-miR-217	-0.00344516	Decrease:1 Gain:1 Loss:1
ENSBTAG00000004316	BOD1L	2	95	-0.163	bta-miR-2346:bta-miR-2383	-0.00343158	Gain:2
ENSBTAG00000009777	NUP35	1	50	-0.171	bta-miR-381	-0.00342	Loss:1
ENSBTAG00000020236	NECAB2	1	35	-0.119	bta-miR-2896	-0.0034	Gain:1
ENSBTAG00000003885	PEX2	1	31	-0.105	bta-miR-2426	-0.0033871	Gain:1
ENSBTAG00000017071	C1QTNF3	2	124	-0.21	bta-miR-365-3p:bta-miR-2306	-0.0033871	Decrease:1 Gain:1
ENSBTAG00000017550	CSNK1G3	2	178	-0.301	bta-miR-885:bta-miR-2299-3p	-0.00338202	Gain:2
ENSBTAG00000039335	ARRDC2	1	90	-0.303	bta-miR-1291	-0.00336667	Increase:1
ENSBTAG00000018893	AHCYL1	3	170	-0.189	bta-miR-1197:bta-miR-329a:bta-miR-362-3p	-0.00333529	Loss:3
ENSBTAG00000025494	PAQR8	2	156	-0.26	bta-miR-2400:bta-miR-2883	-0.00333333	Increase:1 Loss:1
ENSBTAG00000014633	ABCD4	1	89	-0.296	bta-miR-2284e	-0.00332584	Loss:1
ENSBTAG00000011105	SLC38A2	3	205	-0.227	bta-miR-2458:bta-miR-2477:bta-miR-2396	-0.00332195	Increase:3
ENSBTAG00000004877	TRAIP	2	123	-0.204	bta-miR-206:bta-miR-1	-0.00331707	Gain:2
ENSBTAG00000022242	DPP3	1	64	-0.212	bta-miR-2904	-0.0033125	Gain:1
ENSBTAG00000009863	BHLHE40	2	133	-0.22	bta-miR-138:bta-miR-320	-0.00330827	Gain:2
ENSBTAG00000021252	TMEM35	3	88	-0.097	bta-miR-374b:bta-miR-374a:bta-miR-186	-0.00330682	Decrease:1 Loss:2
ENSBTAG00000005311	POLR3H	3	123	-0.135	bta-miR-2432:bta-miR-499:bta-miR-2401	-0.00329268	Gain:3
ENSBTAG00000005183	MVK	1	39	-0.128	bta-miR-2385-5p	-0.00328205	Gain:1
ENSBTAG00000008129	CLSTN3	1	57	-0.187	bta-miR-2302	-0.0032807	Loss:1
ENSBTAG00000002634	TMEM115	1	68	-0.222	bta-miR-2368	-0.00326471	Decrease:1
ENSBTAG00000038745	CHMP6	1	87	-0.282	bta-miR-2904	-0.00324138	Gain:1
ENSBTAG00000025752	LEPREL4	1	39	-0.126	bta-miR-2313	-0.00323077	Loss:1
ENSBTAG00000003058	ADRM1	1	74	-0.239	bta-miR-1249	-0.00322973	Gain:1
ENSBTAG00000004310	UBR7	2	171	-0.276	bta-miR-2284w:bta-miR-219-3p	-0.00322807	Gain:2
ENSBTAG00000015694	MON1B	2	212	-0.342	bta-miR-145:bta-miR-665	-0.00322642	Increase:1 Gain:1
ENSBTAG00000016105	H2AFY	1	41	-0.132	bta-miR-488	-0.00321951	Loss:1
ENSBTAG00000010487	MGC128424	2	121	-0.193	bta-miR-2483:bta-miR-1179	-0.00319008	Gain:2
ENSBTAG00000015946	RBBP5	1	44	-0.14	bta-miR-2314	-0.00318182	Loss:1
ENSBTAG00000004822	SOX10	2	128	-0.203	bta-miR-2303:bta-miR-155	-0.00317188	Gain:1 Loss:1
ENSBTAG00000002720	PRPF38A	2	205	-0.322	bta-miR-2294:bta-miR-449d	-0.00314146	Decrease:2
ENSBTAG00000012744	UBE2M	1	31	-0.097	bta-miR-502b	-0.00312903	Loss:1
ENSBTAG00000032704	NAPB	2	151	-0.235	bta-miR-653:bta-miR-187	-0.00311258	Increase:1 Gain:1
ENSBTAG00000017873	USF1	1	55	-0.171	bta-miR-2385-5p	-0.00310909	Decrease:1
ENSBTAG00000005666	LRRC20	3	196	-0.202	bta-miR-2389:bta-miR-2299-3p:bta-miR-2904	-0.00309184	Gain:2 Loss:1
ENSBTAG00000011007	TTYH2	3	135	-0.139	bta-miR-2902:bta-miR-761:bta-miR-214	-0.00308889	Increase:2 Decrease:1
ENSBTAG00000006323	SNX9	1	68	-0.21	bta-miR-1468	-0.00308824	Gain:1
ENSBTAG00000001594	ARL6IP4	1	24	-0.074	bta-miR-212	-0.00308333	Gain:1
ENSBTAG00000001120	CORO6	1	76	-0.23	bta-miR-2348	-0.00302632	Gain:1
ENSBTAG00000007479	CCDC90B	1	80	-0.242	bta-miR-1468	-0.003025	Gain:1
ENSBTAG00000002335	HAND1	1	89	-0.269	bta-miR-658	-0.00302247	Decrease:1
ENSBTAG00000017361	BAG5	1	45	-0.136	bta-miR-568	-0.00302222	Loss:1
ENSBTAG00000013284	SGK3	3	148	-0.149	bta-miR-208b:bta-miR-208a:bta-miR-499	-0.00302027	Loss:3
ENSBTAG00000001847		1	67	-0.202	bta-miR-151	-0.00301493	Loss:1
ENSBTAG00000005892	ZAP70	2	166	-0.25	bta-miR-2882:bta-miR-2467	-0.00301205	Decrease:1 Loss:1
ENSBTAG00000000492	ASNSD1	1	10	-0.03	bta-miR-2421	-0.003	Gain:1
ENSBTAG00000002216	MYOD1	1	60	-0.18	bta-miR-658	-0.003	Loss:1
ENSBTAG00000008887	PAQR3	2	128	-0.192	bta-miR-484:bta-miR-2385-5p	-0.003	Increase:1 Gain:1
ENSBTAG00000024849	LOC100138271	1	46	-0.138	bta-miR-2425	-0.003	Loss:1
ENSBTAG00000009711	RPA1	1	68	-0.204	bta-miR-423-5p	-0.003	Gain:1
ENSBTAG00000013066	IGF2	4	177	-0.132	bta-miR-148b:bta-miR-148a:bta-miR-152:bta-miR-223	-0.00298305	Loss:4
ENSBTAG00000020608	ATG9A	2	129	-0.192	bta-miR-2300b-3p	-0.00297674	Gain:1
ENSBTAG00000005092	ROR2	1	73	-0.217	bta-miR-2883	-0.0029726	Loss:1
ENSBTAG00000010060	SLC43A3	2	66	-0.098	bta-miR-141:bta-miR-200a	-0.0029697	Loss:2
ENSBTAG00000019238	C8H9orf156	1	26	-0.077	bta-miR-1179	-0.00296154	Loss:1
ENSBTAG00000000764	GIPC1	1	95	-0.28	bta-miR-2338	-0.00294737	Increase:1
ENSBTAG00000021751	RASEF	1	180	-0.53	bta-miR-2456	-0.00294444	Gain:1
ENSBTAG00000007177	EMP2	1	16	-0.047	bta-miR-2303	-0.0029375	Loss:1
ENSBTAG00000014813	TCF23	1	70	-0.203	bta-miR-331	-0.0029	Increase:1
ENSBTAG00000039122	PLA2G5	1	48	-0.139	bta-miR-2428	-0.00289583	Loss:1
ENSBTAG00000022013	CBR4	2	150	-0.216	bta-miR-2441:bta-miR-1197	-0.00288	Decrease:1 Loss:1
ENSBTAG00000010227	CPSF2	1	81	-0.232	bta-miR-2400	-0.0028642	Loss:1
ENSBTAG00000002858	ACBD7	2	94	-0.134	bta-miR-23b-3p:bta-miR-23a	-0.00285106	Gain:2
ENSBTAG00000001537	TSKU	2	160	-0.227	bta-miR-2902:bta-miR-2379	-0.0028375	Gain:2
ENSBTAG00000008329	CYTIP	1	88	-0.249	bta-miR-451	-0.00282955	Gain:1
ENSBTAG00000000869	RNF219	1	5	-0.014	bta-miR-494	-0.0028	Loss:1
ENSBTAG00000015188	KLF6	2	128	-0.179	bta-miR-2363:bta-miR-2319b	-0.00279687	Decrease:1 Loss:1
ENSBTAG00000001725	CXCL10	2	103	-0.144	bta-miR-211:bta-miR-204	-0.00279612	Gain:2
ENSBTAG00000009127	TSPYL4	2	182	-0.254	bta-miR-218:bta-miR-455	-0.00279121	Gain:2
ENSBTAG00000005854	COPS8	1	65	-0.181	bta-miR-484	-0.00278462	Gain:1
ENSBTAG00000011104	RTN4	1	80	-0.222	bta-miR-1843	-0.002775	Gain:1
ENSBTAG00000013935	NTPCR	1	55	-0.152	bta-miR-484	-0.00276364	Gain:1
ENSBTAG00000039366	CD1A	2	169	-0.233	bta-miR-2300a-5p:bta-miR-2453	-0.0027574	Gain:2
ENSBTAG00000012518	PCDH1	1	65	-0.179	bta-miR-136	-0.00275385	Decrease:1
ENSBTAG00000017882	LRRC3	1	44	-0.121	bta-miR-2373	-0.00275	Loss:1
ENSBTAG00000002717	INA	2	147	-0.202	bta-miR-2442:bta-miR-2480	-0.0027483	Decrease:1 Gain:1
ENSBTAG00000011111	COPS7A	1	99	-0.27	bta-miR-2340	-0.00272727	Gain:1
ENSBTAG00000004940	CELF4	1	51	-0.139	bta-miR-136	-0.00272549	Loss:1
ENSBTAG00000011387	NAT9	2	102	-0.139	bta-miR-2904:bta-miR-2306	-0.00272549	Increase:1 Gain:1
ENSBTAG00000000355	OXLD1	1	82	-0.221	bta-miR-127	-0.00269512	Gain:1
ENSBTAG00000014758	WIF1	1	64	-0.172	bta-miR-2489	-0.0026875	Loss:1
ENSBTAG00000009939	CAND1	1	24	-0.064	bta-miR-380-3p	-0.00266667	Loss:1
ENSBTAG00000007192	SIDT2	2	161	-0.213	bta-miR-449d:bta-miR-2338	-0.00264596	Decrease:1 Loss:1
ENSBTAG00000007743	PUS7	1	73	-0.192	bta-miR-1835	-0.00263014	Loss:1
ENSBTAG00000003585	CD47	2	124	-0.163	bta-miR-2484:bta-miR-2478	-0.00262903	Gain:2
ENSBTAG00000007220	CASKIN2	2	118	-0.155	bta-miR-1721:bta-miR-935	-0.00262712	Loss:2
ENSBTAG00000009969	RNPS1	1	65	-0.17	bta-miR-491	-0.00261538	Loss:1
ENSBTAG00000021941		1	35	-0.091	bta-miR-2452	-0.0026	Loss:1
ENSBTAG00000014166	POLR1B	1	49	-0.127	bta-miR-2397	-0.00259184	Loss:1
ENSBTAG00000019780	USP5	1	49	-0.126	bta-miR-320b	-0.00257143	Increase:1
ENSBTAG00000007818		1	98	-0.251	bta-miR-2474	-0.00256122	Decrease:1
ENSBTAG00000017028	USO1	1	50	-0.128	bta-miR-3600	-0.00256	Loss:1
ENSBTAG00000006674	SLC13A1	1	34	-0.087	bta-miR-489	-0.00255882	Loss:1
ENSBTAG00000009183	SHISA5	1	81	-0.207	bta-miR-615	-0.00255556	Decrease:1
ENSBTAG00000010030	EPHA4	1	78	-0.199	bta-miR-2352	-0.00255128	Gain:1
ENSBTAG00000015801	EFNB1	1	54	-0.137	bta-miR-2443	-0.00253704	Loss:1
ENSBTAG00000001645	AAR2	1	98	-0.246	bta-miR-1225-3p	-0.0025102	Loss:1
ENSBTAG00000019526	CMTM6	2	168	-0.21	bta-miR-2447:bta-miR-2302	-0.0025	Decrease:1 Gain:1
ENSBTAG00000000123	HAO2	1	97	-0.242	bta-miR-2296	-0.00249485	Loss:1
ENSBTAG00000018745	CEP290	1	51	-0.127	bta-miR-362-5p	-0.0024902	Loss:1
ENSBTAG00000000356	CCDC137	1	96	-0.239	bta-miR-431	-0.00248958	Loss:1
ENSBTAG00000002321	AMT	1	80	-0.199	bta-miR-2331	-0.0024875	Loss:1
ENSBTAG00000009337	PNMAL1	1	146	-0.362	bta-miR-2338	-0.00247945	Gain:1
ENSBTAG00000000250	HDHD3	1	70	-0.173	bta-miR-2308	-0.00247143	Loss:1
ENSBTAG00000015818	MMP1	1	49	-0.121	bta-miR-628	-0.00246939	Gain:1
ENSBTAG00000040432	CLDN3	1	43	-0.106	bta-miR-2359	-0.00246512	Loss:1
ENSBTAG00000000752	SGOL1	1	74	-0.182	bta-miR-2286	-0.00245946	Loss:1
ENSBTAG00000009736	CDC42BPG	2	188	-0.231	bta-miR-1307:bta-miR-2886	-0.00245745	Gain:2
ENSBTAG00000014191	QSOX1	1	57	-0.14	bta-miR-126	-0.00245614	Gain:1
ENSBTAG00000015596	SLCO2B1	3	136	-0.111	bta-miR-211:bta-miR-204:bta-miR-2368	-0.00244853	Gain:3
ENSBTAG00000008596	PRICKLE1	2	110	-0.134	bta-miR-124a:bta-miR-124b	-0.00243636	Gain:2
ENSBTAG00000011539	PCGF2	2	121	-0.147	bta-miR-299:bta-miR-2364	-0.00242975	Gain:1 Loss:1
ENSBTAG00000006738	GPR68	2	161	-0.195	bta-miR-1306:bta-miR-2290	-0.00242236	Decrease:1 Loss:1
ENSBTAG00000009087	GNG10	1	70	-0.168	bta-miR-2373	-0.0024	Loss:1
ENSBTAG00000004842	RSPRY1	1	128	-0.307	bta-miR-17-3p	-0.00239844	Loss:1
ENSBTAG00000014237	CYTH4	2	212	-0.254	bta-miR-132:bta-miR-379	-0.00239623	Gain:1 Loss:1
ENSBTAG00000015889	CLCN7	1	76	-0.182	bta-miR-2882	-0.00239474	Gain:1
ENSBTAG00000007447	NUDT4	1	130	-0.311	bta-miR-660	-0.00239231	Loss:1
ENSBTAG00000018432	SLC6A15	1	83	-0.198	bta-miR-2302	-0.00238554	Gain:1
ENSBTAG00000019235	MAGOHB	1	45	-0.107	bta-miR-154	-0.00237778	Gain:1
ENSBTAG00000008998	PISD	1	109	-0.259	bta-miR-184	-0.00237615	Gain:1
ENSBTAG00000004168	STON1	2	140	-0.166	bta-miR-1251:bta-miR-2446	-0.00237143	Increase:1 Loss:1
ENSBTAG00000011401	PDZD8	1	65	-0.154	bta-miR-2312	-0.00236923	Loss:1
ENSBTAG00000005763	AKT1S1	1	60	-0.142	bta-miR-2394	-0.00236667	Gain:1
ENSBTAG00000012239	SLC37A3	1	115	-0.272	bta-miR-485	-0.00236522	Gain:1
ENSBTAG00000008182	FOSB	2	185	-0.216	bta-miR-763:bta-miR-184	-0.00233514	Increase:1 Gain:1
ENSBTAG00000002417	RAB30	1	82	-0.191	bta-miR-1281	-0.00232927	Gain:1
ENSBTAG00000017996	EGLN2	1	55	-0.127	bta-miR-2291	-0.00230909	Gain:1
ENSBTAG00000006370	CCT3	1	89	-0.205	bta-miR-671	-0.00230337	Loss:1
ENSBTAG00000007605	FKBP4	1	53	-0.122	bta-miR-2463	-0.00230189	Loss:1
ENSBTAG00000000527	ZFAND3	3	150	-0.115	bta-miR-761:bta-miR-214:bta-miR-744	-0.0023	Increase:1 Decrease:2
ENSBTAG00000020989	SUSD4	1	99	-0.227	bta-miR-2472	-0.00229293	Gain:1
ENSBTAG00000026769	ASCL2	1	41	-0.094	bta-miR-2428	-0.00229268	Increase:1
ENSBTAG00000008497	RGS14	1	55	-0.126	bta-miR-2306	-0.00229091	Gain:1
ENSBTAG00000021592	WRN	1	49	-0.112	bta-miR-2426	-0.00228571	Loss:1
ENSBTAG00000014459	MAP6D1	1	113	-0.258	bta-miR-2292	-0.00228319	Gain:1
ENSBTAG00000018834	PPP1R37	1	61	-0.139	bta-miR-1249	-0.00227869	Loss:1
ENSBTAG00000001035	SF1	1	77	-0.175	bta-miR-2366	-0.00227273	Gain:1
ENSBTAG00000006202	ST13	2	119	-0.135	bta-miR-2315:bta-miR-2464-3p	-0.00226891	Gain:1 Loss:1
ENSBTAG00000010277	NKX2-2	1	65	-0.147	bta-miR-2324	-0.00226154	Gain:1
ENSBTAG00000006676	FIBIN	2	187	-0.211	bta-miR-216a:bta-miR-216b	-0.00225668	Decrease:2
ENSBTAG00000010502	SERTAD3	1	61	-0.137	bta-miR-2320	-0.0022459	Loss:1
ENSBTAG00000013757	CTCF	1	91	-0.202	bta-miR-377	-0.00221978	Gain:1
ENSBTAG00000020848	PIK3CG	1	102	-0.225	bta-miR-2373	-0.00220588	Loss:1
ENSBTAG00000017681	RIN1	1	54	-0.119	bta-miR-485	-0.0022037	Gain:1
ENSBTAG00000017814	LGI4	1	35	-0.076	bta-miR-2298	-0.00217143	Loss:1
ENSBTAG00000022731	SSR1	2	153	-0.166	bta-miR-495:bta-miR-24	-0.00216993	Decrease:1 Gain:1
ENSBTAG00000003499	ENPP4	2	168	-0.182	bta-miR-19b:bta-miR-19a	-0.00216667	Loss:2
ENSBTAG00000030282	C7H5orf54	1	45	-0.097	bta-miR-488	-0.00215556	Gain:1
ENSBTAG00000012659	LRIF1	1	116	-0.249	bta-miR-2333	-0.00214655	Gain:1
ENSBTAG00000031679	HSD17B13	1	116	-0.249	bta-miR-1307	-0.00214655	Loss:1
ENSBTAG00000022044	RAB35	2	152	-0.163	bta-miR-631:bta-miR-2438	-0.00214474	Increase:2
ENSBTAG00000040058	ORC5	1	64	-0.137	bta-miR-31	-0.00214063	Gain:1
ENSBTAG00000005719	GJB4	1	15	-0.032	bta-miR-495	-0.00213333	Loss:1
ENSBTAG00000027316	UBE2V1	2	138	-0.147	bta-miR-2325c:bta-miR-22-5p	-0.00213043	Gain:1 Loss:1
ENSBTAG00000002404	TMX2	1	71	-0.151	bta-miR-3596	-0.00212676	Loss:1
ENSBTAG00000015019	OBFC1	1	53	-0.112	bta-miR-2383	-0.00211321	Increase:1
ENSBTAG00000003443	USP46	2	205	-0.216	bta-miR-2451:bta-miR-329b	-0.00210732	Increase:1 Gain:1
ENSBTAG00000005133	ANKS6	1	43	-0.09	bta-miR-2346	-0.00209302	Gain:1
ENSBTAG00000032680	TMEM63B	1	56	-0.116	bta-miR-1179	-0.00207143	Loss:1
ENSBTAG00000040607	SLA2	2	169	-0.175	bta-miR-320b:bta-miR-490	-0.00207101	Decrease:1 Gain:1
ENSBTAG00000014805	ENOPH1	1	71	-0.147	bta-miR-2397	-0.00207042	Gain:1
ENSBTAG00000040108	ZNF829	1	44	-0.091	bta-miR-132	-0.00206818	Gain:1
ENSBTAG00000030434	FUCA1	1	74	-0.153	bta-miR-2305	-0.00206757	Gain:1
ENSBTAG00000018806	PSRC1	2	61	-0.063	bta-miR-23b-3p:bta-miR-23a	-0.00206557	Loss:2
ENSBTAG00000013368	ANKRD22	1	71	-0.146	bta-miR-660	-0.00205634	Loss:1
ENSBTAG00000002847	D2HGDH	1	64	-0.131	bta-miR-2349	-0.00204688	Loss:1
ENSBTAG00000015085	CLIC3	2	138	-0.14	bta-miR-2466-3p:bta-miR-2328	-0.00202899	Increase:2
ENSBTAG00000007258	GAD1	1	81	-0.164	bta-miR-223	-0.00202469	Gain:1
ENSBTAG00000001042	MXD1	1	125	-0.253	bta-miR-193a	-0.002024	Gain:1
ENSBTAG00000047434	TSNAX	1	90	-0.182	bta-miR-2284h	-0.00202222	Decrease:1
ENSBTAG00000018924	QRICH1	1	48	-0.097	bta-miR-2338	-0.00202083	Increase:1
ENSBTAG00000002699	KIT	1	145	-0.293	bta-miR-2312	-0.00202069	Gain:1
ENSBTAG00000008553	B4GALNT3	1	66	-0.133	bta-miR-2898	-0.00201515	Gain:1
ENSBTAG00000024803	ENDOD1	2	208	-0.209	bta-miR-1287:bta-miR-2466-5p	-0.00200962	Gain:2
ENSBTAG00000001036	HIBADH	1	50	-0.1	bta-miR-2315	-0.002	Gain:1
ENSBTAG00000020517	MED9	1	75	-0.15	bta-miR-2453	-0.002	Gain:1
ENSBTAG00000013007	FAM210B	1	178	-0.355	bta-miR-3600	-0.00199438	Gain:1
ENSBTAG00000003212	NNAT	1	102	-0.202	bta-miR-1197	-0.00198039	Loss:1
ENSBTAG00000024539	SPSB1	1	150	-0.297	bta-miR-2882	-0.00198	Gain:1
ENSBTAG00000007623	GLTPD1	1	98	-0.193	bta-miR-2322	-0.00196939	Loss:1
ENSBTAG00000004344	ACSL1	1	125	-0.245	bta-miR-551b	-0.00196	Gain:1
ENSBTAG00000009886	KDELR3	1	63	-0.123	bta-miR-2463	-0.00195238	Gain:1
ENSBTAG00000004870	GALNT2	1	58	-0.113	bta-miR-2401	-0.00194828	Gain:1
ENSBTAG00000020154	DEDD	1	36	-0.07	bta-miR-2298	-0.00194444	Loss:1
ENSBTAG00000013400	LOC100851124	1	84	-0.163	bta-miR-2322	-0.00194048	Loss:1
ENSBTAG00000046797	NRAS	2	202	-0.195	bta-miR-154:bta-miR-2352	-0.00193069	Increase:1 Gain:1
ENSBTAG00000018421	WWP2	2	161	-0.154	bta-miR-2486:bta-miR-338	-0.00191304	Gain:1 Loss:1
ENSBTAG00000010832	JAGN1	1	44	-0.084	bta-miR-2488	-0.00190909	Gain:1
ENSBTAG00000002090	CPSF4	1	71	-0.135	bta-miR-134	-0.00190141	Loss:1
ENSBTAG00000018513	FHL1	1	67	-0.125	bta-miR-22-5p	-0.00186567	Gain:1
ENSBTAG00000039591	TMEM167A	1	71	-0.132	bta-miR-329b	-0.00185915	Loss:1
ENSBTAG00000013173	SEPT3	2	127	-0.118	bta-miR-2461-5p:bta-miR-326	-0.00185827	Gain:2
ENSBTAG00000034963	MKS1	1	35	-0.065	bta-miR-2315	-0.00185714	Gain:1
ENSBTAG00000000392	ASCC1	1	41	-0.076	bta-miR-2315	-0.00185366	Loss:1
ENSBTAG00000001933	PPP2R4	1	132	-0.244	bta-miR-2436-5p	-0.00184848	Decrease:1
ENSBTAG00000013901	PTDSS1	1	77	-0.142	bta-miR-2284s	-0.00184416	Loss:1
ENSBTAG00000000835	BCAS1	1	69	-0.127	bta-miR-2300b-3p	-0.00184058	Decrease:1
ENSBTAG00000001189	AP1B1	1	91	-0.167	bta-miR-2904	-0.00183516	Increase:1
ENSBTAG00000024663	LAD1	1	35	-0.064	bta-miR-2300b-3p	-0.00182857	Gain:1
ENSBTAG00000006353	TXNL4B	2	101	-0.091	bta-miR-448:bta-miR-22-5p	-0.00180198	Loss:2
ENSBTAG00000000541	NKX2-1	1	98	-0.175	bta-miR-2373	-0.00178571	Decrease:1
ENSBTAG00000005493	TBC1D14	2	165	-0.146	bta-miR-2295:bta-miR-2885	-0.0017697	Gain:2
ENSBTAG00000007357	CHSY1	1	111	-0.196	bta-miR-376c	-0.00176577	Loss:1
ENSBTAG00000004036	GJC1	1	63	-0.111	bta-miR-487a	-0.0017619	Loss:1
ENSBTAG00000006801	TMEM106A	1	101	-0.176	bta-miR-2286	-0.00174257	Increase:1
ENSBTAG00000039172	RABGAP1	2	147	-0.128	bta-miR-761:bta-miR-214	-0.0017415	Increase:2
ENSBTAG00000021967	TMEM168	4	138	-0.06	bta-miR-181a:bta-miR-181c:bta-miR-181b:bta-miR-181d	-0.00173913	Decrease:4
ENSBTAG00000017922	DOLPP1	2	128	-0.111	bta-miR-2364:bta-miR-326	-0.00173438	Increase:1 Loss:1
ENSBTAG00000010717	SSBP3	1	71	-0.123	bta-miR-677	-0.00173239	Gain:1
ENSBTAG00000014831	PPP1R3C	2	104	-0.09	bta-miR-2439:bta-miR-361	-0.00173077	Increase:2
ENSBTAG00000014526	MOB3A	1	115	-0.199	bta-miR-2321	-0.00173043	Gain:1
ENSBTAG00000008688	HEYL	1	172	-0.296	bta-miR-1281	-0.00172093	Gain:1
ENSBTAG00000018888	DPH2	1	80	-0.134	bta-miR-2330	-0.001675	Loss:1
ENSBTAG00000002306	UTP11L	2	104	-0.087	bta-miR-2288:bta-miR-302a	-0.00167308	Gain:2
ENSBTAG00000021497	CDH23	1	61	-0.102	bta-miR-423-5p	-0.00167213	Increase:1
ENSBTAG00000019611	MAGI3	1	136	-0.226	bta-miR-2363	-0.00166176	Increase:1
ENSBTAG00000026624	LYRM5	1	68	-0.113	bta-miR-2485	-0.00166176	Loss:1
ENSBTAG00000014503	IQCE	1	53	-0.088	bta-miR-2284h	-0.00166038	Gain:1
ENSBTAG00000011802	COL6A1	1	82	-0.136	bta-miR-483	-0.00165854	Loss:1
ENSBTAG00000014791	CTH	1	17	-0.028	bta-miR-2284h	-0.00164706	Loss:1
ENSBTAG00000009307	RER1	1	53	-0.087	bta-miR-324	-0.00164151	Loss:1
ENSBTAG00000020327	ZNF410	1	64	-0.105	bta-miR-2352	-0.00164062	Gain:1
ENSBTAG00000016170	KCNJ11	1	88	-0.144	bta-miR-484	-0.00163636	Gain:1
ENSBTAG00000004801	PDXDC1	4	152	-0.062	bta-miR-761:bta-miR-214:bta-miR-2334	-0.00163158	Increase:1 Decrease:2
ENSBTAG00000019347	PLXDC1	1	84	-0.137	bta-miR-2298	-0.00163095	Loss:1
ENSBTAG00000006187	MFAP4	1	70	-0.114	bta-miR-22-3p	-0.00162857	Gain:1
ENSBTAG00000014080	METTL14	1	104	-0.168	bta-miR-2331	-0.00161538	Loss:1
ENSBTAG00000000163	DDIT4	1	84	-0.135	bta-miR-2328	-0.00160714	Gain:1
ENSBTAG00000018254	CDKN1B	1	89	-0.143	bta-miR-489	-0.00160674	Gain:1
ENSBTAG00000001817	TMEM161A	1	104	-0.167	bta-miR-1343	-0.00160577	Decrease:1
ENSBTAG00000002105		2	223	-0.179	bta-miR-320:bta-miR-345-5p	-0.00160538	Gain:2
ENSBTAG00000010551	ATP1A2	1	171	-0.274	bta-miR-2295	-0.00160234	Gain:1
ENSBTAG00000006066	CDS2	2	190	-0.152	bta-miR-205:bta-miR-2461-5p	-0.0016	Increase:1 Gain:1
ENSBTAG00000013038	UBE2L3	1	75	-0.119	bta-miR-658	-0.00158667	Increase:1
ENSBTAG00000018690	RPAP3	1	97	-0.153	bta-miR-677	-0.00157732	Loss:1
ENSBTAG00000006040	UHRF1BP1L	1	79	-0.124	bta-miR-2364	-0.00156962	Loss:1
ENSBTAG00000004499	RGS3	1	85	-0.133	bta-miR-2883	-0.00156471	Gain:1
ENSBTAG00000021313	RUNDC3B	1	79	-0.123	bta-miR-345-5p	-0.00155696	Loss:1
ENSBTAG00000007567	TMX3	1	133	-0.207	bta-miR-202	-0.00155639	Gain:1
ENSBTAG00000018202	CYBASC3	1	90	-0.14	bta-miR-767	-0.00155556	Loss:1
ENSBTAG00000020458	STX6	1	132	-0.205	bta-miR-2366	-0.00155303	Gain:1
ENSBTAG00000017386	C3H1orf50	1	20	-0.031	bta-miR-2445	-0.00155	Loss:1
ENSBTAG00000013764	OPTC	1	53	-0.082	bta-miR-2463	-0.00154717	Decrease:1
ENSBTAG00000014179	SLC12A5	2	176	-0.136	bta-miR-2305:bta-miR-2443	-0.00154545	Increase:1 Decrease:1
ENSBTAG00000000243	HEBP2	1	82	-0.125	bta-miR-2319a	-0.00152439	Loss:1
ENSBTAG00000003981	RRP1	1	20	-0.03	bta-miR-382	-0.0015	Gain:1
ENSBTAG00000020698	MTHFR	1	36	-0.054	bta-miR-2447	-0.0015	Gain:1
ENSBTAG00000001656	C28H10orf57	1	70	-0.104	bta-miR-140	-0.00148571	Loss:1
ENSBTAG00000020973	RFT1	1	60	-0.089	bta-miR-1248	-0.00148333	Decrease:1
ENSBTAG00000000831	CTNS	2	183	-0.135	bta-miR-2447:bta-miR-326	-0.00147541	Increase:2
ENSBTAG00000012501	FTO	1	140	-0.206	bta-miR-2899	-0.00147143	Loss:1
ENSBTAG00000010948	CLIC2	1	113	-0.166	bta-miR-345-3p	-0.00146903	Decrease:1
ENSBTAG00000006296	VMA21	1	161	-0.236	bta-miR-2957	-0.00146584	Increase:1
ENSBTAG00000020645	GNAI2	2	129	-0.094	bta-miR-1284:bta-miR-2377	-0.00145736	Gain:2
ENSBTAG00000012656	OVOL1	1	138	-0.201	bta-miR-2348	-0.00145652	Gain:1
ENSBTAG00000016891	TCP11	1	55	-0.08	bta-miR-489	-0.00145455	Gain:1
ENSBTAG00000002891	HTR5A	1	123	-0.178	bta-miR-1301	-0.00144715	Gain:1
ENSBTAG00000021887	DPYS	1	86	-0.124	bta-miR-2484	-0.00144186	Gain:1
ENSBTAG00000003418	MSN	1	140	-0.2	bta-miR-2284s	-0.00142857	Decrease:1
ENSBTAG00000001228	CEND1	1	100	-0.142	bta-miR-3600	-0.00142	Gain:1
ENSBTAG00000006852	ACYP2	1	24	-0.034	bta-miR-369-3p	-0.00141667	Loss:1
ENSBTAG00000032200	DNAJC24	1	121	-0.171	bta-miR-660	-0.00141322	Increase:1
ENSBTAG00000014411	C5H12orf23	2	173	-0.122	bta-miR-545:bta-miR-421	-0.0014104	Increase:2
ENSBTAG00000014057	SLC35A1	1	81	-0.114	bta-miR-2409	-0.00140741	Gain:1
ENSBTAG00000015534	LYPLAL1	2	126	-0.088	bta-miR-2299-5p:bta-miR-186	-0.00139683	Increase:1 Gain:1
ENSBTAG00000014958	PRKAR2B	1	48	-0.067	bta-miR-2325c	-0.00139583	Gain:1
ENSBTAG00000038189	GPR52	1	119	-0.166	bta-miR-154	-0.00139496	Loss:1
ENSBTAG00000020184	AQP8	1	82	-0.114	bta-miR-2400	-0.00139024	Loss:1
ENSBTAG00000030286	GABRA1	1	57	-0.079	bta-miR-763	-0.00138596	Loss:1
ENSBTAG00000016910	METTL21B	1	127	-0.176	bta-miR-2331	-0.00138583	Decrease:1
ENSBTAG00000002095	MEN1	1	84	-0.116	bta-miR-450	-0.00138095	Gain:1
ENSBTAG00000007599	IKBKB	1	109	-0.15	bta-miR-483	-0.00137615	Gain:1
ENSBTAG00000010850	SERTAD4	1	112	-0.154	bta-miR-671	-0.001375	Loss:1
ENSBTAG00000014546	CLEC7A	1	59	-0.081	bta-miR-876	-0.00137288	Loss:1
ENSBTAG00000015945	TMEM81	1	101	-0.138	bta-miR-212	-0.00136634	Gain:1
ENSBTAG00000023989	MSANTD4	1	132	-0.18	bta-miR-758	-0.00136364	Loss:1
ENSBTAG00000005100	TMEM30A	1	50	-0.068	bta-miR-488	-0.00136	Increase:1
ENSBTAG00000002192	C14H8orf46	1	169	-0.228	bta-miR-330	-0.00134911	Loss:1
ENSBTAG00000019967	RASA3	1	98	-0.132	bta-miR-2314	-0.00134694	Gain:1
ENSBTAG00000020969	DCAF6	1	55	-0.074	bta-miR-2891	-0.00134545	Loss:1
ENSBTAG00000007315	LARS2	2	189	-0.125	bta-miR-2415:bta-miR-2306	-0.00132275	Increase:2
ENSBTAG00000034978	FAM168B	3	227	-0.1	bta-miR-409a:bta-miR-2386:bta-miR-150	-0.00132159	Gain:3
ENSBTAG00000010626	SH3GLB2	1	58	-0.076	bta-miR-22-3p	-0.00131034	Gain:1
ENSBTAG00000016354	IER2	2	75	-0.049	bta-miR-2319b:bta-miR-2319a	-0.00130667	Gain:2
ENSBTAG00000033298	C19H17orf108	1	174	-0.227	bta-miR-340	-0.0013046	Loss:1
ENSBTAG00000009297	PANX2	1	83	-0.108	bta-miR-489	-0.0013012	Gain:1
ENSBTAG00000040422	UTP23	1	125	-0.162	bta-miR-383	-0.001296	Loss:1
ENSBTAG00000007480	CIRBP	1	148	-0.189	bta-miR-2882	-0.00127703	Gain:1
ENSBTAG00000021066	CAPN11	1	47	-0.06	bta-miR-2368	-0.0012766	Loss:1
ENSBTAG00000006392	TTC7B	1	63	-0.079	bta-miR-2471	-0.00125397	Gain:1
ENSBTAG00000005464	ADCY6	1	175	-0.218	bta-miR-212	-0.00124571	Increase:1
ENSBTAG00000016879	KIAA1147	1	38	-0.047	bta-miR-335	-0.00123684	Loss:1
ENSBTAG00000038286	C14H8orf22	1	132	-0.163	bta-miR-487b	-0.00123485	Loss:1
ENSBTAG00000007765	TFCP2L1	1	31	-0.038	bta-miR-105a	-0.00122581	Gain:1
ENSBTAG00000025212	HARS2	1	85	-0.104	bta-miR-128	-0.00122353	Loss:1
ENSBTAG00000001407	AP3S2	2	154	-0.094	bta-miR-759:bta-miR-2461-3p	-0.00122078	Gain:2
ENSBTAG00000025612	URM1	1	93	-0.113	bta-miR-877	-0.00121505	Loss:1
ENSBTAG00000019838	SHC1	1	129	-0.156	bta-miR-2415	-0.0012093	Increase:1
ENSBTAG00000033423	EFNA3	1	71	-0.085	bta-miR-541	-0.00119718	Decrease:1
ENSBTAG00000001712	CMTM7	1	52	-0.062	bta-miR-539	-0.00119231	Gain:1
ENSBTAG00000008424	ABR	2	195	-0.114	bta-miR-140:bta-miR-320	-0.00116923	Gain:1 Loss:1
ENSBTAG00000046512	XIRP1	1	65	-0.076	bta-miR-505	-0.00116923	Loss:1
ENSBTAG00000014576	GUCY1A3	1	83	-0.097	bta-miR-21	-0.00116867	Gain:1
ENSBTAG00000014326	CDCA8	1	119	-0.139	bta-miR-3596	-0.00116807	Loss:1
ENSBTAG00000007331	PLOD2	1	97	-0.113	bta-miR-1224	-0.00116495	Gain:1
ENSBTAG00000009357	IL34	1	31	-0.036	bta-miR-128	-0.00116129	Gain:1
ENSBTAG00000002041	SASH3	1	103	-0.119	bta-miR-2455	-0.00115534	Gain:1
ENSBTAG00000033902	LOC782162	1	48	-0.055	bta-miR-2325c	-0.00114583	Loss:1
ENSBTAG00000019639	SNX16	2	160	-0.091	bta-miR-320:bta-miR-2293	-0.0011375	Gain:2
ENSBTAG00000000879	C14H8orf33	1	51	-0.058	bta-miR-1388-3p	-0.00113725	Loss:1
ENSBTAG00000006235	INTS3	1	117	-0.133	bta-miR-2284e	-0.00113675	Loss:1
ENSBTAG00000003215	KIF3B	1	231	-0.262	bta-miR-292	-0.0011342	Gain:1
ENSBTAG00000006410	DCTN5	1	105	-0.119	bta-miR-23b-5p	-0.00113333	Gain:1
ENSBTAG00000003961	SNX20	1	98	-0.111	bta-miR-2465	-0.00113265	Gain:1
ENSBTAG00000018227	SLC4A7	1	199	-0.224	bta-miR-2903	-0.00112563	Loss:1
ENSBTAG00000022721	SLC25A38	1	112	-0.126	bta-miR-489	-0.001125	Loss:1
ENSBTAG00000005503	PRMT2	1	95	-0.106	bta-miR-541	-0.00111579	Increase:1
ENSBTAG00000019465	ITPKC	2	106	-0.059	bta-miR-1388-3p:bta-miR-2437	-0.00111321	Decrease:1 Loss:1
ENSBTAG00000016961	RAP2B	1	170	-0.188	bta-miR-205	-0.00110588	Increase:1
ENSBTAG00000012073	VOPP1	1	102	-0.112	bta-miR-1388-5p	-0.00109804	Loss:1
ENSBTAG00000002816	SARM1	2	197	-0.108	bta-miR-2344:bta-miR-2415	-0.00109645	Increase:2
ENSBTAG00000022120	FGB	1	98	-0.107	bta-miR-2332	-0.00109184	Gain:1
ENSBTAG00000021416	FAM213A	1	44	-0.048	bta-miR-2363	-0.00109091	Decrease:1
ENSBTAG00000020551	ABCD1	1	67	-0.073	bta-miR-139	-0.00108955	Gain:1
ENSBTAG00000014325	C3H1orf109	1	205	-0.222	bta-miR-2284e	-0.00108293	Gain:1
ENSBTAG00000011204	NINJ1	1	13	-0.014	bta-miR-128	-0.00107692	Loss:1
ENSBTAG00000002834	CCDC69	1	182	-0.194	bta-miR-2466-3p	-0.00106593	Decrease:1
ENSBTAG00000019779	RAB39B	1	90	-0.095	bta-miR-362-5p	-0.00105556	Loss:1
ENSBTAG00000019794	SYPL1	1	115	-0.121	bta-miR-486	-0.00105217	Increase:1
ENSBTAG00000012450	RAPGEF2	1	181	-0.19	bta-miR-2356	-0.00104972	Increase:1
ENSBTAG00000015371	GABPB2	1	65	-0.068	bta-miR-382	-0.00104615	Increase:1
ENSBTAG00000001523	YES1	2	199	-0.104	bta-miR-377:bta-miR-2364	-0.00104523	Decrease:1 Gain:1
ENSBTAG00000022588	C14H8orf34	1	67	-0.07	bta-miR-2479	-0.00104478	Decrease:1
ENSBTAG00000021918	EZH1	2	232	-0.12	bta-miR-767:bta-miR-2405	-0.00103448	Increase:1 Loss:1
ENSBTAG00000004824	REEP1	1	153	-0.158	bta-miR-2290	-0.00103268	Decrease:1
ENSBTAG00000001868	PCYT2	1	92	-0.095	bta-miR-2314	-0.00103261	Increase:1
ENSBTAG00000014465	SERPINE1	1	127	-0.131	bta-miR-134	-0.0010315	Gain:1
ENSBTAG00000018223	CHI3L1	1	47	-0.048	bta-miR-2370	-0.00102128	Loss:1
ENSBTAG00000030369	IFFO1	1	96	-0.098	bta-miR-2441	-0.00102083	Loss:1
ENSBTAG00000018761	C11H2orf18	1	202	-0.206	bta-miR-2379	-0.0010198	Increase:1
ENSBTAG00000004922	AGPAT5	1	164	-0.167	bta-miR-2385-5p	-0.00101829	Gain:1
ENSBTAG00000005622	LITAF	1	111	-0.113	bta-miR-296	-0.00101802	Loss:1
ENSBTAG00000004337	PDE1B	1	110	-0.111	bta-miR-324	-0.00100909	Loss:1
ENSBTAG00000032640	FOPNL	1	153	-0.154	bta-miR-2303	-0.00100654	Decrease:1
ENSBTAG00000020030	FITM2	1	169	-0.17	bta-miR-2375	-0.00100592	Decrease:1
ENSBTAG00000017825	SEC13	1	24	-0.024	bta-miR-2482	-0.001	Gain:1
ENSBTAG00000003936	PNKD	2	182	-0.09	bta-miR-2313:bta-miR-2284s	-0.000989011	Gain:1 Loss:1
ENSBTAG00000019218	ATP6V0A1	1	168	-0.165	bta-miR-669	-0.000982143	Loss:1
ENSBTAG00000022022	C17H22orf13	1	163	-0.16	bta-miR-744	-0.000981595	Increase:1
ENSBTAG00000018119	AOAH	1	99	-0.097	bta-miR-2350	-0.000979798	Gain:1
ENSBTAG00000016398	DNAJC22	1	80	-0.078	bta-miR-665	-0.000975	Loss:1
ENSBTAG00000015581	COL9A3	1	64	-0.062	bta-miR-2895	-0.00096875	Gain:1
ENSBTAG00000011482	SLC43A2	1	129	-0.124	bta-miR-2364	-0.00096124	Loss:1
ENSBTAG00000047760	DUS1L	1	139	-0.133	bta-miR-2378	-0.000956835	Loss:1
ENSBTAG00000021902	ALDH5A1	1	131	-0.125	bta-miR-2442	-0.000954198	Increase:1
ENSBTAG00000007730	ZFY	1	128	-0.121	bta-miR-539	-0.000945312	Increase:1
ENSBTAG00000013366	NRIP3	2	155	-0.073	bta-miR-2458:bta-miR-2305	-0.000941935	Increase:1 Gain:1
ENSBTAG00000008076	SLC35B2	1	84	-0.079	bta-miR-199c	-0.000940476	Gain:1
ENSBTAG00000013985	FKRP	1	197	-0.185	bta-miR-448	-0.000939086	Gain:1
ENSBTAG00000021364	TNK2	1	143	-0.134	bta-miR-1281	-0.000937063	Gain:1
ENSBTAG00000004672	RDX	2	149	-0.068	bta-miR-2346:bta-miR-2298	-0.000912752	Gain:2
ENSBTAG00000026111	LBH	1	130	-0.118	bta-miR-24-3p	-0.000907692	Loss:1
ENSBTAG00000011692	C25H16orf45	2	219	-0.098	bta-miR-2398:bta-miR-363	-0.000894977	Gain:1 Loss:1
ENSBTAG00000011374	S1PR3	2	195	-0.086	bta-miR-2450b:bta-miR-484	-0.000882051	Increase:1 Decrease:1
ENSBTAG00000010721	MCM3	1	59	-0.052	bta-miR-2386	-0.000881356	Gain:1
ENSBTAG00000013525	C23H6orf25	1	129	-0.113	bta-miR-2447	-0.000875969	Gain:1
ENSBTAG00000000279	RAB26	1	93	-0.081	bta-miR-2461-5p	-0.000870968	Loss:1
ENSBTAG00000005063	THEM6	1	124	-0.108	bta-miR-2894	-0.000870968	Increase:1
ENSBTAG00000003381	PAPD7	1	123	-0.106	bta-miR-2407	-0.000861789	Gain:1
ENSBTAG00000020829	PTPRK	1	133	-0.114	bta-miR-505	-0.000857143	Loss:1
ENSBTAG00000005299	EDNRB	1	47	-0.04	bta-miR-186	-0.000851064	Increase:1
ENSBTAG00000038635	LOC100124497	2	131	-0.055	bta-miR-873:bta-miR-543	-0.000839695	Increase:1 Gain:1
ENSBTAG00000033225	CNTN4	1	42	-0.035	bta-miR-381	-0.000833333	Loss:1
ENSBTAG00000010023	FAM107B	1	91	-0.075	bta-miR-2303	-0.000824176	Gain:1
ENSBTAG00000019184	TRAPPC2L	1	135	-0.109	bta-miR-2450c	-0.000807407	Increase:1
ENSBTAG00000015017	GAL3ST4	1	56	-0.045	bta-miR-2322	-0.000803571	Loss:1
ENSBTAG00000017459	DUSP18	1	187	-0.149	bta-miR-2898	-0.000796791	Loss:1
ENSBTAG00000021276	TFF3	1	44	-0.035	bta-miR-2322	-0.000795455	Gain:1
ENSBTAG00000014469	NBEAL1	1	102	-0.081	bta-miR-2469	-0.000794118	Loss:1
ENSBTAG00000008504	SYNGR3	1	125	-0.099	bta-miR-491	-0.000792	Decrease:1
ENSBTAG00000031707	FRMD6	1	196	-0.154	bta-miR-2898	-0.000785714	Gain:1
ENSBTAG00000021781	FAM54B	1	95	-0.074	bta-miR-2406	-0.000778947	Gain:1
ENSBTAG00000013974	TMEM215	1	230	-0.179	bta-miR-562	-0.000778261	Increase:1
ENSBTAG00000000905	RAB6B	2	175	-0.068	bta-miR-669:bta-miR-2378	-0.000777143	Loss:2
ENSBTAG00000004588	KCNN4	1	58	-0.045	bta-miR-205	-0.000775862	Gain:1
ENSBTAG00000002179	C10H15orf41	1	93	-0.072	bta-miR-2459	-0.000774194	Loss:1
ENSBTAG00000015155	PTPLAD1	1	142	-0.109	bta-miR-2457	-0.000767606	Decrease:1
ENSBTAG00000021435	MAFF	1	119	-0.09	bta-miR-873	-0.000756303	Loss:1
ENSBTAG00000003304	HOXC4	1	86	-0.065	bta-miR-1185	-0.000755814	Loss:1
ENSBTAG00000021210	HES2	1	98	-0.074	bta-miR-2379	-0.000755102	Gain:1
ENSBTAG00000012801	UPP2	1	64	-0.048	bta-miR-2891	-0.00075	Gain:1
ENSBTAG00000002487	UBE3A	1	128	-0.094	bta-miR-101	-0.000734375	Loss:1
ENSBTAG00000012432	FDFT1	1	75	-0.055	bta-miR-2459	-0.000733333	Loss:1
ENSBTAG00000039161	ALDH3A2	1	163	-0.119	bta-miR-493	-0.000730061	Loss:1
ENSBTAG00000012121	NOXA1	1	99	-0.072	bta-miR-346	-0.000727273	Loss:1
ENSBTAG00000026369	ENC1	1	152	-0.11	bta-miR-1251	-0.000723684	Gain:1
ENSBTAG00000019125	SLC1A1	1	135	-0.097	bta-miR-450	-0.000718519	Loss:1
ENSBTAG00000013414	BLVRA	1	120	-0.086	bta-miR-2441	-0.000716667	Gain:1
ENSBTAG00000014103	SH3GL2	1	134	-0.095	bta-miR-2357	-0.000708955	Loss:1
ENSBTAG00000020934		2	34	-0.012	bta-miR-2284f:bta-miR-2284o	-0.000705882	Loss:2
ENSBTAG00000013362	DNM2	1	63	-0.044	bta-miR-2464-3p	-0.000698413	Loss:1
ENSBTAG00000009115	SPSB4	1	135	-0.094	bta-miR-484	-0.000696296	Increase:1
ENSBTAG00000001744	BET1L	2	186	-0.063	bta-miR-2443:bta-miR-2461-3p	-0.000677419	Decrease:1 Gain:1
ENSBTAG00000011770	TJP2	1	62	-0.042	bta-miR-128	-0.000677419	Gain:1
ENSBTAG00000015354	ZDHHC9	1	142	-0.096	bta-miR-1839	-0.000676056	Loss:1
ENSBTAG00000002703	ATP6V1A	1	111	-0.073	bta-miR-2284i	-0.000657658	Decrease:1
ENSBTAG00000012931	PLN	1	158	-0.102	bta-miR-2478	-0.00064557	Decrease:1
ENSBTAG00000021430	UPK3B	1	109	-0.07	bta-miR-431	-0.000642202	Gain:1
ENSBTAG00000011798	STK38L	1	166	-0.106	bta-miR-877	-0.000638554	Decrease:1
ENSBTAG00000021102	GALM	1	105	-0.067	bta-miR-763	-0.000638095	Gain:1
ENSBTAG00000008952	RAP1GAP	1	80	-0.051	bta-miR-2417	-0.0006375	Increase:1
ENSBTAG00000004131	RAP2C	1	195	-0.124	bta-miR-137	-0.000635897	Loss:1
ENSBTAG00000047780	CCDC127	1	111	-0.07	bta-miR-375	-0.000630631	Loss:1
ENSBTAG00000011937	C17H12orf52	1	46	-0.029	bta-miR-2450c	-0.000630435	Loss:1
ENSBTAG00000008527	SRSF6	1	154	-0.097	bta-miR-885	-0.00062987	Loss:1
ENSBTAG00000001254	ANKRD46	1	135	-0.084	bta-miR-197	-0.000622222	Increase:1
ENSBTAG00000004038	ABAT	1	243	-0.15	bta-miR-2298	-0.000617284	Increase:1
ENSBTAG00000017517	ZNF236	1	47	-0.029	bta-miR-2284p	-0.000617021	Loss:1
ENSBTAG00000016377	IPP	1	121	-0.074	bta-miR-2297	-0.00061157	Increase:1
ENSBTAG00000005158	NAPG	1	158	-0.095	bta-miR-2465	-0.000601266	Decrease:1
ENSBTAG00000015965	ZC3H8	1	44	-0.026	bta-miR-495	-0.000590909	Gain:1
ENSBTAG00000031473	ORC2	1	127	-0.075	bta-miR-431	-0.000590551	Decrease:1
ENSBTAG00000017349	PCDHGA8	1	148	-0.087	bta-miR-338	-0.000587838	Gain:1
ENSBTAG00000046073	C16H1orf70	1	29	-0.017	bta-miR-145	-0.000586207	Loss:1
ENSBTAG00000010506	MEAF6	1	117	-0.068	bta-miR-2479	-0.000581197	Gain:1
ENSBTAG00000017524	CBLN4	1	75	-0.042	bta-miR-29e	-0.00056	Increase:1
ENSBTAG00000018650	HEPACAM	1	84	-0.047	bta-miR-2459	-0.000559524	Loss:1
ENSBTAG00000015249	B4GALT1	1	199	-0.111	bta-miR-2290	-0.000557789	Loss:1
ENSBTAG00000022775	C21H14orf180	1	151	-0.084	bta-miR-2368	-0.000556291	Increase:1
ENSBTAG00000003894	NDRG4	1	153	-0.084	bta-miR-183	-0.00054902	Decrease:1
ENSBTAG00000021318	SCAMP5	2	204	-0.056	bta-miR-133a:bta-miR-133b	-0.00054902	Loss:2
ENSBTAG00000048286	E2F6	1	164	-0.09	bta-miR-2895	-0.00054878	Gain:1
ENSBTAG00000021543	MDFIC	1	185	-0.1	bta-miR-365-3p	-0.000540541	Gain:1
ENSBTAG00000003353	SLC6A2	1	93	-0.05	bta-miR-128	-0.000537634	Decrease:1
ENSBTAG00000015879	TULP3	1	162	-0.087	bta-miR-2286	-0.000537037	Gain:1
ENSBTAG00000002033	UBXN2A	1	112	-0.058	bta-miR-543	-0.000517857	Increase:1
ENSBTAG00000019950	GRPEL2	1	136	-0.069	bta-miR-2462	-0.000507353	Decrease:1
ENSBTAG00000004438	XPNPEP1	1	39	-0.018	bta-miR-2322	-0.000461538	Gain:1
ENSBTAG00000017740	TUBAL3	1	128	-0.058	bta-miR-185	-0.000453125	Loss:1
ENSBTAG00000017419	ZZZ3	1	90	-0.04	bta-miR-677	-0.000444444	Gain:1
ENSBTAG00000006208	ADCY7	1	183	-0.081	bta-miR-483	-0.000442623	Decrease:1
ENSBTAG00000012719	UBTD1	1	66	-0.029	bta-miR-2364	-0.000439394	Loss:1
ENSBTAG00000003639	ELMO2	1	128	-0.056	bta-miR-2320	-0.0004375	Gain:1
ENSBTAG00000010810	UCK1	1	83	-0.036	bta-miR-2464-5p	-0.000433735	Loss:1
ENSBTAG00000047314	PPIE	1	157	-0.068	bta-miR-671	-0.000433121	Gain:1
ENSBTAG00000012904	EDEM1	1	139	-0.059	bta-miR-202	-0.00042446	Loss:1
ENSBTAG00000014936	MCART1	1	144	-0.061	bta-miR-2489	-0.000423611	Gain:1
ENSBTAG00000026326	SPN	1	149	-0.063	bta-miR-2917	-0.000422819	Gain:1
ENSBTAG00000005370	TMTC1	2	67	-0.014	bta-miR-2439:bta-miR-361	-0.00041791	Gain:2
ENSBTAG00000018322	SEC24A	1	182	-0.076	bta-miR-95	-0.000417582	Gain:1
ENSBTAG00000012972	CYP2U1	1	187	-0.078	bta-miR-2376	-0.000417112	Increase:1
ENSBTAG00000000295	CLHC1	1	131	-0.051	bta-miR-2303	-0.000389313	Gain:1
ENSBTAG00000002430	COL17A1	1	75	-0.029	bta-miR-2284w	-0.000386667	Gain:1
ENSBTAG00000002701	UGT3A2	1	124	-0.047	bta-miR-2291	-0.000379032	Loss:1
ENSBTAG00000020914	CPNE8	1	142	-0.053	bta-miR-2285a	-0.000373239	Increase:1
ENSBTAG00000011689	LENG8	1	164	-0.061	bta-miR-2425	-0.000371951	Decrease:1
ENSBTAG00000022681	EOGT	1	183	-0.068	bta-miR-455	-0.000371585	Loss:1
ENSBTAG00000005793	PEA15	1	170	-0.062	bta-miR-409a	-0.000364706	Loss:1
ENSBTAG00000003836	ADAM19	1	258	-0.092	bta-miR-2388	-0.000356589	Loss:1
ENSBTAG00000001181	RPS6KC1	1	101	-0.036	bta-miR-2284w	-0.000356436	Loss:1
ENSBTAG00000005115	SLC31A2	1	79	-0.028	bta-miR-2462	-0.00035443	Loss:1
ENSBTAG00000021869	THAP5	1	74	-0.026	bta-miR-186	-0.000351351	Gain:1
ENSBTAG00000018936	LSS	1	154	-0.054	bta-miR-1185	-0.000350649	Loss:1
ENSBTAG00000013421	PRMT3	1	66	-0.023	bta-miR-2285b	-0.000348485	Decrease:1
ENSBTAG00000007943	AZIN1	1	153	-0.053	bta-miR-2397	-0.000346405	Loss:1
ENSBTAG00000001352	SDCCAG3	1	78	-0.027	bta-miR-2477	-0.000346154	Increase:1
ENSBTAG00000010649	MEF2A	1	220	-0.076	bta-miR-493	-0.000345455	Loss:1
ENSBTAG00000038462	TMEM182	1	102	-0.035	bta-miR-2358	-0.000343137	Decrease:1
ENSBTAG00000008978	USP22	2	143	-0.024	bta-miR-146a:bta-miR-146b	-0.000335664	Increase:2
ENSBTAG00000012262	FBXO10	1	171	-0.057	bta-miR-122	-0.000333333	Loss:1
ENSBTAG00000015200	L2HGDH	1	130	-0.043	bta-miR-2297	-0.000330769	Increase:1
ENSBTAG00000015761	COQ5	1	47	-0.015	bta-miR-2371	-0.000319149	Gain:1
ENSBTAG00000033535	FAM26D	1	145	-0.046	bta-miR-1434	-0.000317241	Decrease:1
ENSBTAG00000035286	CMC1	1	186	-0.058	bta-miR-2462	-0.000311828	Decrease:1
ENSBTAG00000005384	COPZ1	1	110	-0.034	bta-miR-876	-0.000309091	Gain:1
ENSBTAG00000002107	FZD1	1	115	-0.035	bta-miR-2399	-0.000304348	Decrease:1
ENSBTAG00000007170	SLC38A7	1	171	-0.052	bta-miR-2442	-0.000304094	Increase:1
ENSBTAG00000003185	ASAP1	1	170	-0.049	bta-miR-2485	-0.000288235	Loss:1
ENSBTAG00000002350	PIK3R2	1	77	-0.022	bta-miR-3600	-0.000285714	Gain:1
ENSBTAG00000022890	MBP	1	78	-0.022	bta-miR-1193	-0.000282051	Loss:1
ENSBTAG00000007958	TNS4	2	213	-0.03	bta-miR-2445:bta-miR-2325a	-0.00028169	Gain:1 Loss:1
ENSBTAG00000021969	KLHL29	1	157	-0.043	bta-miR-205	-0.000273885	Gain:1
ENSBTAG00000009772	LIX1	1	188	-0.051	bta-miR-2459	-0.000271277	Loss:1
ENSBTAG00000039163	HIST1H1D	1	174	-0.043	bta-miR-764	-0.000247126	Decrease:1
ENSBTAG00000046160	C23H6orf228	1	175	-0.043	bta-miR-541	-0.000245714	Gain:1
ENSBTAG00000014806	ATP2A3	2	116	-0.014	bta-miR-206:bta-miR-1	-0.000241379	Increase:2
ENSBTAG00000011953	PRKACB	1	208	-0.045	bta-miR-2285a	-0.000216346	Increase:1
ENSBTAG00000017818	MOG	1	112	-0.023	bta-miR-2480	-0.000205357	Loss:1
ENSBTAG00000004715	AKIRIN1	1	212	-0.042	bta-miR-2405	-0.000198113	Gain:1
ENSBTAG00000016511	POLDIP3	1	145	-0.028	bta-miR-671	-0.000193103	Gain:1
ENSBTAG00000016223	SCRN1	1	246	-0.047	bta-miR-21	-0.000191057	Decrease:1
ENSBTAG00000009328	NWD1	1	168	-0.03	bta-miR-1388-3p	-0.000178571	Increase:1
ENSBTAG00000007129	MRVI1	1	216	-0.037	bta-miR-345-5p	-0.000171296	Loss:1
ENSBTAG00000017592	AGPAT9	1	89	-0.014	bta-miR-488	-0.000157303	Loss:1
ENSBTAG00000014069	PDK4	1	168	-0.026	bta-miR-2396	-0.000154762	Loss:1
ENSBTAG00000019645	TFDP1	1	59	-0.009	bta-miR-2416	-0.000152542	Gain:1
ENSBTAG00000002534	EEF1E1	1	106	-0.016	bta-miR-448	-0.000150943	Decrease:1
ENSBTAG00000014804	HNRPDL	1	88	-0.013	bta-miR-2311	-0.000147727	Increase:1
ENSBTAG00000005246	DIP2B	1	201	-0.027	bta-miR-2479	-0.000134328	Loss:1
ENSBTAG00000017776	CHD2	1	228	-0.028	bta-miR-2346	-0.000122807	Gain:1
ENSBTAG00000005290	CLDN2	1	165	-0.02	bta-miR-183	-0.000121212	Loss:1
ENSBTAG00000012608	GDAP1	1	179	-0.021	bta-miR-132	-0.000117318	Decrease:1
ENSBTAG00000002566	PGPEP1	1	192	-0.021	bta-miR-2331	-0.000109375	Increase:1
ENSBTAG00000021120	SMYD1	1	214	-0.023	bta-miR-150	-0.000107477	Increase:1
ENSBTAG00000002220	SPTLC1	1	91	-0.009	bta-miR-2489	-9.89011e-05	Loss:1
ENSBTAG00000012919	MMP15	2	163	-0.008	bta-miR-146a:bta-miR-146b	-9.81595e-05	Loss:2
ENSBTAG00000018239	DNAJC27	1	218	-0.019	bta-miR-193a	-8.7156e-05	Decrease:1
ENSBTAG00000020936	NOD2	1	152	-0.011	bta-miR-495	-7.23684e-05	Loss:1
ENSBTAG00000003966	DUSP3	1	198	-0.01	bta-miR-2461-5p	-5.05051e-05	Gain:1
ENSBTAG00000007352	KCNC4	1	123	-0.006	bta-miR-2440	-4.87805e-05	Gain:1
ENSBTAG00000002362	APOLD1	1	178	-0.008	bta-miR-222	-4.49438e-05	Loss:1
ENSBTAG00000019495	TEAD3	1	123	-0.005	bta-miR-2322	-4.06504e-05	Loss:1
ENSBTAG00000006492	PI4K2B	1	165	-0.005	bta-miR-2483	-3.0303e-05	Decrease:1
ENSBTAG00000002472	CASP9	1	170	-0.005	bta-miR-7	-2.94118e-05	Gain:1
ENSBTAG00000005034	CAPN5	1	241	-0.007	bta-miR-2486	-2.90456e-05	Decrease:1
ENSBTAG00000039231	C4H7orf41	1	232	-0.005	bta-miR-2339	-2.15517e-05	Increase:1
